# Supplementary material for: Neuromuscular ultrasound as a biomarker in the SOD1 mouse model of amyotrophic lateral sclerosis
Source: PLoS One. 2026 Jul 14;21(7):e0353397. doi: 10.1371/journal.pone.0353397 (PMC13367705; doi:10.1371/journal.pone.0353397)
Supplement: S5 Data — (XLSX) [file pone.0353397.s005.xlsx]

## Sheet: Sonography
Group	Gender	CSA of distal sciatic nerve transversal plane (Figure 2 A)												CSA of proximal sciatic nerve transversal plane (Figure 2 B)												Diameter of distal sciatic nerve longitudinal plane (Figure 2 C)												Diameter of proximal sciatic nerve longitudinal plane (Figure 2 D)
		week 7		week 10		week 13		week 16		week 19		week 22		week 7		week 10		week 13		week 16		week 19		week 22		week 7		week 10		week 13		week 16		week 19		week 22		week 7		week 10		week 13		week 16		week 19		week 22
		#	Area [mm²]	#	Area [mm²]	#	Area [mm²]	#	Area [mm²]	#	Area [mm²]	#	Area [mm²]	#	Area [mm²]	#	Area [mm²]	#	Area [mm²]	#	Area [mm²]	#	Area [mm²]	#	Area [mm²]	#	Diameter [mm]	#	Diameter [mm]	#	Diameter [mm]	#	Diameter [mm]	#	Diameter [mm]	#	Diameter [mm]	#	Diameter [mm]	#	Diameter [mm]	#	Diameter [mm]	#	Diameter [mm]	#	Diameter [mm]	#	Diameter [mm]
wildtype	male	72	0.087	516	0.055	424	0.083	8	x	207	0.074	83	0.08	72	0.113	516	0.364	424	0.251333	8	0.215667	207	0.165	83	0.206333	72	0.28	516	0.321	424	0.303	8	0.334	207	0.293667	83	0.279667	72	0.496	516	0.545	424	0.468	8	0.401	207	0.539	83	X
		46	0.077	515	0.09	425	0.149	16	x	211	0.079	76	0.097	46	0.132	515	0.166333	425	0.195667	16	0.166667	211	0.183333	76	0.218667	46	0.275333	515	0.311667	425	0.302667	16	0.301	211	0.316667	76	0.270333	46	0.481	515	0.427	425	x	16	0.33	211	0.431	76	X
		47	0.117	519	0.075	427	0.104	18	0.072	236	0.1	88	0.051	47	0.169333	519	0.209667	427	0.201333	18	0.163333	236	0.110333	88	0.134667	47	0.302667	519	0.271333	427	0.284667	18	0.289	236	0.321	88	0.270667	47	0.513	519	0.461	427	0.512	18	0.316	236	x	88	X
		63	0.077	539	0.063	433	0.089	23	x	238	0.088	77	0.101	63	0.210667	539	0.208333	433	0.142	23	0.170333	238	0.155333	77	0.109667	63	0.28	539	0.298	433	0.299333	23	0.300333	238	0.298667	77	0.298	63	0.364	539	0.539	433	0.426	23	x	238	0.609	77	X
		64	0.094	103	0.071	438	0.128	32	0.101	266	0.11	140	0.095	64	0.127	103	0.126	438	0.316333	32	0.203	266	0.177333	140	0.159333	64	0.262667	103	0.293667	438	0.307667	32	0.307333	266	0.293667	140	0.325	64	0.457	103	0.582	438	0.558	32	0.319	266	0.64	140	X
		65	0.084	181	0.085	440	0.091	48	x	267	0.081	143	0.101	65	0.156667	181	0.139667	440	0.222667	48	0.136	267	0.197667	143	0.129667	65	0.277333	181	0.23	440	0.307333	48	0.312	267	0.321667	143	0.293333	65	0.431	181	0.426	440	0.494	48	0.345	267	0.383	143	0.44
		66	0.11	178	0.082	441	0.097	49	0.147	278	0.065	152	0.102	66	0.102333	178	0.189333	441	0.198333	49	0.396667	278	0.217	152	0.173667	66	0.261667	178	0.289	441	0.289	49	0.302667	278	0.270667	152	0.289	66	0.45	178	0.601	441	0.468	49	x	278	0.422	152	X
		143	0.076	192	0.081	454	0.081	57	0.08	268	0.045	153	0.073	143	0.14	192	0.196333	454	0.141667	57	0.252	268	0.277	153	0.249667	143	0.258	192	0.249667	454	0.284333	57	0.321333	268	0.288	153	0.271	143	0.345	192	0.437	454	0.426	57	x	268	0.522	153	X
		167	0.049			458	0.108	163	0.089	302	0.107	154	0.094	167	0.206667			458	0.155333	163	0.128667	302	0.235333	154	0.193	167	0.267			458	0.317	163	0.299667	302	0.312	154	0.293667	167	0.661			458	0.428	163	0.316	302	0.558	154	0.33
		194	0.065			460	0.08	291	0.069	309	0.094	199	0.076	194	0.164333			460	0.226667	291	0.205667	309	0.402	199	0.240333	194	0.270333			460	0.294333	291	0.279667	309	0.288667	199	0.304667	194	0.544			460	0.468	291	0.44	309	0.481	199	0.29
								301	0.1	276	0.102									301	0.165333	276	0.219									301	0.304	276	0.285333									301	0.538	276	x
	female	50	0.052	525	0.101	422	0.067	9	x	213	0.08	79	0.075	50	0.132333	525	0.208333	422	0.210667	9	0.131333	213	0.282	79	0.209	50	0.294667	525	0.29	422	0.270333	9	0.309333	213	0.298	79	0.270667	50	0.428	525	0.523	422	0.305	9	0.358	213	x	79	X
		57	0.055	527	0.087	423	0.074	11	x	219	0.068	80	0.101	57	0.195333	527	0.134333	423	0.136	11	0.210333	219	0.208333	80	0.208333	57	0.266	527	0.270333	423	0.279667	11	0.298333	219	0.284333	80	0.325667	57	0.435	527	0.461	423	0.389	11	0.428	219	0.387	80	0.362
		73	0.098	544	0.051	429	0.083	19	x	220	0.091	94	0.068	73	0.122333	544	0.279333	429	0.121333	19	0.140333	220	0.207333	94	0.181667	73	0.293667	544	0.179	429	0.307333	19	0.297667	220	0.308	94	0.302667	73	0.498	544	0.422	429	0.4	19	0.494	220	0.41	94	0.495
		75	0.074	108	0.089	430	0.097	34	0.088	221	0.072	87	0.116	75	0.0973333	108	0.162	430	0.143667	34	0.191667	221	0.235333	87	0.117667	75	0.280333	108	0.308	430	0.289	34	0.293333	221	0.307667	87	0.316	75	0.54	108	0.394	430	0.437	34	0.304	221	0.418	87	X
		68	0.091	59	0.079	431	0.141	35	x	246	0.082	92	0.081	68	0.0936667	59	0.144667	431	0.247333	35	0.127	246	0.185	92	0.228333	68	0.267333	59	0.275	431	0.280333	35	0.312333	246	0.294667	92	0.380667	68	0.354	59	0.481	431	0.443	35	x	246	0.454	92	0.569
		168	0.069	60	0.078	434	0.087	36	0.084	282	0.091	158	0.076	168	0.120667	60	0.14	434	0.205333	36	0.139333	282	0.258333	158	0.168	168	0.258	60	0.293333	434	0.339333	36	0.305333	282	0.270333	158	0.234	168	0.378	60	0.4	434	0.536	36	0.33	282	0.317	158	0.405
		172	0.087	61	0.078	436	0.053	44	x	281	0.059	159	0.073	172	0.130333	61	0.151333	436	0.146667	44	0.242667	281	0.231667	159	0.146667	172	0.271	61	0.289	436	0.311667	44	0.349	281	0.321	159	0.291667	172	0.487	61	0.442	436	0.527	44	0.426	281	0.524	159	0.387
		175	0.069	58	0.087	442	0.096	45	0.097	271	0.08	147	0.086	175	0.118667	58	0.133667	442	0.230667	45	0.227667	271	0.116	147	0.197333	175	0.247667	58	0.282667	442	0.294	45	0.307333	271	0.270667	147	0.298333	175	0.432	58	0.372	442	0.491	45	0.426	271	0.459	147	X
		197	0.067	69	0.088	443	0.112	46	0.11	303	0.095	160	0.073	197	0.129333	69	0.103333	443	0.182667	46	0.168667	303	0.137	160	0.181333	197	0.208667	69	0.29	443	0.298	46	0.301	303	0.265667	160	0.236	197	0.44	69	0.536	443	0.496	46	0.509	303	0.443	160	X
		199	0.081	107	0.057	455	0.099	52	x	313	0.078	161	0.094	199	0.157	107	0.197	455	0.172667	52	0.157333	313	0.260333	161	0.154333	199	0.258	107	0.376333	455	0.293333	52	0.308333	313	0.274	161	0.290667	199	0.432	107	0.55	455	0.457	52	0.358	313	0.314	161	0.454
				121	0.085			54	0.084							121	0.18			54	0.181							121	0.311667			54	0.341667							121	0.385			54	0.437
				67	0.081			59	0.083							67	0.179667			59	0.182667							67	0.275			59	0.284667							67	0.526			59	x
								153	0.092											153	0.198333											153	0.293667											153	0.484
								151	0.099											151	0.227667											151	0.288667											151	0.5
								152	0.097											152	0.171333											152	0.270667											152	0.399
transgen	male	42	0.083	518	0.052	415	0.1	6	x	208	0.062	84	x	42	0.200333	518	0.205	415	0.15	6	0.205	208	0.123333	84	0.189	42	0.235	518	0.257333	415	0.302667	6	0.276667	208	0.262333	84	0.243333	42	0.307	518	0.371	415	0.444	6	0.359	208	0.317	84	x
		43	0.068	517	0.084	416	0.081	14	0.086	209	0.098	85	x	43	0.155333	517	0.0903333	416	0.108	14	0.123	209	0.166667	85	0.201	43	0.243333	517	0.213333	416	0.284333	14	0.261	209	0.275	85	0.279667	43	0.372	517	0.399	416	0.426	14	0.316	209	0.344	85	x
		48	0.08	520	0.06	426	0.09	15	0.094	235	0.062	89	x	48	0.154667	520	0.208	426	0.149333	15	0.168667	235	0.205333	89		48	0.261333	520	0.238667	426	0.247333	15	0.299333	235	0.248	89	x	48	0.44	520	0.4	426	0.443	15	x	235	0.424	89	x
		55	0.07	543	0.071	437	0.1	25	0.087	237	0.063	90	0.081	55	0.122	543	0.138	437	0.276333	25	0.0876667	237	0.0787667	90	0.335333	55	0.261	543	0.261667	437	0.192667	25	0.244333	237	0.176333	90	0.353	55	0.471	543	0.403	437	0.442	25	0.275	237	0.182	90	0.464
		56	0.097	104	0.074	439	0.083	26	x	244	0.063	141	x	56	0.116667	104	0.133333	439	0.176667	26	0.117667	244	0.166333	141	0.311667	56	0.229333	104	0.261667	439	0.296667	26	0.272333	244	0.302667	141	0.167667	56	0.377	104	0.481	439	0.41	26	0.375	244	0.484	141	x
		144	0.056	106	0.086	451	0.065	41	0.111	245	0.072	142	0.073	144	0.129667	106	0.12	451	0.167333	41	0.087	245	0.161333	142	0.24	144	0.239	106	0.261333	451	0.270667	41	0.267	245	0.229667	142	x	144	0.649	106	0.375	451	0.43	41	0.222	245	0.422	142	x
		170	0.085	180	0.067	452	0.062	42	0.094	279	0.073	155	0.104	170	0.0823333	180	0.268667	452	0.105333	42	0.171	279	0.130333	155	0.206667	170	0.227667	180	0.235333	452	0.247667	42	0.275	279	0.302667	155	0.289	170	0.304	180	0.502	452	0.409	42	0.275	279	0.358	155	x
		173	0.078	182	0.083	453	0.105	50	x	300	0.064	156	x	173	0.15	182	0.136667	453	0.301	50	0.177333	300	0.215667	156	0.126333	173	0.253333	182	0.283667	453	0.289333	50	0.364	300	0.302667	156	0.229333	173	0.378	182	0.427	453	x	50	0.454	300	0.399	156	0.289
		195	0.057	245	0.078	459	0.077	51	x	310	0.07	164	0.061	195	0.177333	245	0.132	459	0.151667	51	0.171333	310	0.186	164	0.13	195	0.263667	245	0.249667	459	0.280667	51		310	0.160333	164	0.307333	195	0.403	245	0.413	459	0.399	51	x	310	0.248	164	x
		196	0.067	222	0.067	461	0.094	58	0.086			200	0.088	196	0.189667	222	0.142667	461	0.244	58	0.289333			200	0.0813333	196	0.229333	222	0.232	461	0.252333	58	0.247667			200	0.165	196	0.378	222	0.407	461	0.289	58	x			200	0.234
								185	0.096											185	0.152333											185	0.28											185	0.56
								292	0.086											292	0.159											292	0.293667											292	0.486
								300	0.072											300	0.153											300	0.275333											300	0.41
	female	49	0.053	526	0.054	417	0.072	10	0.071	212	0.064	78	0.096	49	0.204333	526	0.0616667	417	0.128667	10	0.187333	212	0.133667	78		49	0.267	526	0.238667	417	0.302333	10	0.267	212	0.248	78	0.307667	49	0.487	526	0.27	417	0.44	10	0.344	212	0.348	78	x
		51	0.073	528	0.08	418	0.095	12	0.121	218	0.074	81	0.079	51	0.161	528	0.11	418	0.169333	12	0.167	218	0.093	81	0.118	51	0.272667	528	0.216667	418	0.307333	12	0.321	218	0.256667	81	0.202	51	0.416	528	0.365	418	0.405	12	0.302	218	0.335	81	0.358
		52	0.068	538	0.089	419	x	20	0.083	222	0.077	82	0.036	52	0.130333	538	0.144333	419	0.173333	20	0.156667	222	0.0666667	82	0.153667	52	0.265667	538	0.275333	419	0.305333	20	0.261	222	0.206	82	0.212333	52	0.394	538	0.544	419	0.391	20	0.316	222	0.405	82	x
		74	0.076	126	0.065	420	0.091	21	0.077	223	0.053	86	x	74	0.144667	126	0.151	420	0.103333	21	0.193333	223	0.108667	86	0.266667	74	0.243333	126	0.252333	420	0.284	21	0.265667	223	0.261333	86	0.403667	74	0.443	126	0.456	420	0.631	21	x	223	0.303	86	x
		76	0.077	127	0.078	428	0.08	27	x	241	0.049	93	0.089	76	0.101667	127	0.133667	428	0.240333	27	0.298	241	0.14	93	0.235333	76	0.238667	127	0.255	428	0.293333	27	0.284667	241	0.230667	93	0.229933	76	0.44	127	0.358	428	0.394	27	x	241	0.454	93	x
		169	0.069	120	0.098	435	0.092	28	0.083	240	0.074	134	0.072	169	0.108	120	0.11	435	0.121333	28	0.202667	240	0.125333	134	0.116	169	0.261333	120	0.284333	435	0.257	28	0.184	240	0.270333	134	0.180333	169	0.385	120	0.503	435	0.432	28	x	240	0.294	134	x
		171	0.078	186	0.087	446	0.076	43	x	280	0.064	135	0.071	171	0.103	186	0.0983333	446	0.159333	43	0.077	280	0.195333	135	0.290667	171	0.245667	186	0.253	446	0.270667	43	0.293333	280	0.302	135	0.286	171	0.418	186	0.391	446	0.518	43	0.317	280	0.48	135	x
		176	0.074	184	0.068	447	0.111	53	x	269	x	146	0.07	176	0.103	184	0.133	447	0.198667	53	0.162667	269	0.226	146	0.154	176	0.262	184	0.265667	447	0.257333	53	0.307667	269	0.239667	146	0.312333	176	0.454	184	0.303	447	0.468	53	0.358	269	0.302	146	x
		177	0.072	183	0.09	456	0.072	55	0.063	304	x	148	0.064	177	0.137333	183	0.143667	456	0.210333	55	0.176	304	0.256667	148	0.134333	177	0.256667	183	0.190333	456	0.275	55	0.202	304	0.33	148	0.222	177	0.374	183	0.434	456	0.376	55	0.249	304	0.415	148	0.316
		200	0.077	179	0.057	457	0.106	60	x	311	0.073	165	0.088	200	0.151	179	0.158	457	0.148667	60	0.121	311	0.199	165	0.268333	200	0.28	179	0.284	457	0.270333	60	0.284	311	0.270333	165	0.257	200	0.362	179	0.484	457	0.346	60	0.344	311	0.317	165	x
								160	0.071											160	0.101											160	0.301333											160	0.498
								150	0.071											150	0.148667											150	0.279667											150	0.412
								159	0.095											159	0.226667											159	0.293333											159	0.369
[truncated: 48 more columns]

## Sheet: Body weight + Motoric function
week	group	#	Gewicht [g]	General condition	Rotarod [s]	Hanging wire [s]	Footprint step length [cm]	Footprint walking speed [m/s]
7	wt	72	19.55	5	180	120	3.39	0.120482		males
		46	20.99	5	180	120	6.108	0.207469		females
		47	23.33	5	180	120	5.676	0.232558
		63	19.85	5	180	120	4.868	0.188679
		64	18.61	5	180	120	3.68	0.140845
		65	21.11	5	180	120	6.297	0.263158
		66	18.76	5	180	120	5.023	0.15625
		143	22.95	5	180	120	4.509	0.219298
		167	21.43	5	180	120	5.021	0.26738
		194	22.7	5	180	120	5.074	0.255102
		50	18.28	5	180	120	4.699	0.192308
		57	17.6	5	180	120	4.887	0.27027
		73	17.3	5	180	120	5.716	0.37594
		75	16.31	5	180	120	5.538	0.226244
		68	16.16	5	180	120	5.401	0.282486
		168	18.14	5	180	120	5.323	0.326797
		172	16.97	5	180	120	5.069	0.322581
		175	16.94	5	180	120	5.77	0.308642
		197	16.65	5	180	120	5.44	0.263158
		199	18.99	5	180	120	5.171	0.276243
	tg	42	17.8	5	180	120	5.29	0.152439
		43	19.3	5	180	120	5.057	0.11655
		48	22.32	5	180	120	4.077	0.140449
		55	22.02	5	180	120	5.457	0.229358
		46	20.54	5	180	120	5.267	0.255102
		144	23.15	5	180	120	4.491	0.227273
		170	19.38	5	180	120	5.651	0.259067
		173	17.96	5	180	120	5.681	0.446429
		195	21.98	5	180	120	4.581	0.242718
		196	19.99	5	180	120	5.56	0.364964
		49	17.12	5	180	120	5.987	0.409836
		51	17.46	5	180	120	4.22	0.160256
		52	18.09	5	180	120	4.463	0.182482
		74	16.56	5	180	120	6.245	0.290698
		76	16.38	5	180	120	4.76	0.126904
		169	14.63	5	180	120	4.934	0.314465
		171	16.41	5	180	120	5.504	0.3125
		176	19.24	5	180	120	5.475	0.314465
		177	16.56	5	180	120	5.007	0.240385
		200	18.02	5	180	120	5.318	0.326797
10	wt	515	25.29	5	180	120	4.147	0.14881
		516	24.8	5	180	120	5.389	0.308642
		519	24	5	180	120	4.782	0.203252
		539	19.21	5	180	120	5.174	0.13587
		103	24.67	5	180	120	6.487	0.190114
		192	21.86	5	180	120	4.808	0.170648
		178	22.76	5	180	120	5.884	0.297619
		181	22.94	5	180	120	6.14	0.213675
		525	19.66	5	180	120	5.191	0.287356
		527	19.47	5	180	120	5.648	0.393701
		544	19.04	5	180	120	5.275	0.146628
		59	18.43	5	180	120	5.787	0.318471
		60	19.77	5	180	120	5.859	0.290698
		61	18.67	5	180	120	6.172	0.342466
		58	18.89	5	180	120	7.063	0.331126
		108	19.25	5	180	120	6.913	0.390625
		67	18.22	5	180	120	5.236	0.21645
		69	19.8	5	180	120	6.269	0.196078
		121	19.63	5	180	120	5.367	0.230415
		107	20.4	5	180	120	6.567	0.255102
	tg	517	26.41	5	180	120	5.657	0.243902
		518	24.49	5	180	120	5.073	0.167224
		520	25.8	5	180	120	5.318	0.13369
		543	22.15	5	180	120	6.216	0.15674
		245	19.61	5	180	120	5.293	0.255102
		180	18.81	5	180	120	5.238	0.19305
		182	20.38	5	180	120	4.903	0.188679
		104	23.38	5	166	109	6.162	0.297619
		106	21.58	5	180	120	5.622	0.226244
		526	20.31	5	180	120	5.096	0.155763
		528	11.22	5	180	120	4.551	0.130548
		538	17.49	5	180	120	4.632	0.169492
		179	15.64	5	180	120	4.038	0.148368
		183	14.51	5	180	120	4.618	0.170648
		184	15.06	5	180	120	5.345	0.301205
		186	16.75	5	180	120	4.943	0.177936
		126	18.54	5	180	120	5.433	0.268817
		127	18.84	5	180	120	6.951	0.387597
		120	17.95	5	180	114	5.299	0.207469
		222	15.01	5	180	120	5.823	0.255102
13	wt	424	32.88	5	180	120	4.329	0.199203
		425	30.64	5	180	120	5.476	0.13624
		427	28.62	5	180	120	5.725	0.235849
		433	28.15	5	180	120	7.811	0.373134
		438	28.53	5	180	120	5.628	0.122549
		440	26.99	5	180	120	2.844	0.168919
		441	28.34	5	180	120	6.273	0.208333
		454	27.77	5	180	120	7.668	0.454545
		458	30.43	5	156	120	5.544	0.189394
		460	28.63	5	180	120	5.784	0.176056
		422	21.36	5	180	120	5.263	0.284091
		423	21.11	5	180	120	6.086	0.387597
		429	22.13	5	180	120	5.923	0.188679
		430	21.3	5	180	120	6.164	0.165563
		431	22.26	5	180	120	5.356	0.289017
		434	22.44	5	180	120	5.662	0.252525
		436	20.59	5	180	120	6.134	0.310559
		442	21.66	5	173	120	6.45	0.438596
		443	20.75	5	180	120	5.152	0.208333
		455	23.26	5	180	120	5.46	0.203252
	tg	415	27.06	5	180	120	4.713	0.119904
		416	26.57	5	180	120	6.185	0.320513
		426	24	5	177	120	5.945	0.143678
		437	26.52	5	157	120	4.795	0.159236
		439	25.97	5	180	120	5.348	0.224215
		451	27.03	5	180	115	5.985	0.191571
		452	25.4	5	180	117	5.79	0.19685
		453	26.67	5	180	120	6.019	0.314465
		459	25.91	5	163	120	5.689	0.13587
		461	26.17	5	180	120	4.617	0.13089
		417	20.9	5	180	109	4.805	0.147493
		418	21.1	5	180	120	4.41	0.134048
		419	19.44	5	180	120	5.66	0.188679
		420	20.09	5	180	120	5.928	0.152439
		428	21.15	5	180	120	3.622	0.10917
		435	16.6	5	180	120	5.089	0.197628
		446	18.85	5	180	120	5.853	0.248756
		447	17.84	5	180	120	5.947	0.218341
		456	20.77	5	180	120	4.612	0.106383
		457	19.96	5	180	120	5.313	0.138504
16	wt	16	26.65	5	180	120	4.67	0.163934
		18	25.94	5	180	120	6.41	0.287356
		23	31.4	5	180	120	5.64	0.151976
		32	25.03	5	180	120	5.29	0.326797
		48	27.15	5	180	120	5.24	0.21097
		49	27.3	5	180	120	4.16	0.221239
		57	31.06	5	168	120	5.57	0.195312
		163	27.61	5	180	120	6.548	0.285714
		291	29.02	5	180	120	5.9715	0.181159
		301	27.06	5	180	120	7.61967	0.367647
		9	20.26	5	180	120	6.41	0.409836
		11	22.05	5	177	120	5.78	0.21645
		19	20.66	5	180	120	6.09	0.35461
		34	22.71	5	180	120	6.17	0.30303
		35	21.72	5	180	120	6.32	0.273224
		36	20.39	5	180	120	5.26	0.21645
		44	18.91	5	180	120	5.5	0.206612
		45	21.63	5	180	120	6.21	0.199203
		46	19.75	5	180	120	5.78	0.26738
		52	22.06	5	180	120	4.38	0.246305
		54	21.15	5	180	120	6.54	0.226244
		59	22.07	5	180	120	5.96	0.233645
		151	22.89	5	180	120	6.724	0.310559
		152	17.89	5	180	120	5.064	0.218341
		153	20.74	5	180	120	7.42	0.27933
	tg	14	21.62	5	171	120	4.52	0.121951
		15	24.09	5	137	105	4.92	0.170068
		25	29.29	5	96	25	4.61	0.144509
		26	26.2	5	104	75	3.96	0.134409
		41	26.36	5	140	44	4.32	0.155763
		42	26.49	5	166	29	4.29	0.138122
		58	27.9	5	140	16	3.06	0.144928
		50	25.22	5	142	63	5.93	0.191571
		51	25.71	5	162	52	5.67	0.141643
		185	24.53	5	180	120	4.527	0.166113
		292	24.29	5	125	120	6.1762	0.203252
		300	26.22	5	180	120	5.34975	0.204082
		10	20.8	5	115	120	5.09	0.170648
		12	17.1	5	180	120	5.35	0.245098
		20	18.97	5	180	120	5.57	0.149701
		21	19.42	5	180	91	5.47	0.170648
		27	22.05	5	129	74	4.33	0.137741
		28	19.15	5	166	72	4.31	0.114416
		43	18.13	5	180	44	5.33	0.194553
		53	20.78	5	180	78	5.85	0.226244
		55	19.78	5	148	55	5.39	0.193798
		60	22.01	5	180	65	4.97	0.148368
		150	19.08	5	180	120	4.481	0.13089
		159	21.64	5	180	120	5.104	0.206612
		160	19.38	5	180	120	6.285	0.27933
19	wt	207	27.69	5	180	120	5.99	0.213675
		211	31.63	5	144	120	5.64	0.185185
		236	30.28	5	180	120	6.79	0.247525
		238	29.15	5	180	120	8.5	0.423729
		266	28.51	5	165	120	5.6	0.167785
		267	27.66	5	180	120	6.11	0.189394
		278	30.6	5	180	120	6.56	0.25
		268	30.33	5	180	120	4.98	0.197628
		302	30.59	5	180	120	6.5	0.230415
		276	29.96	5	141	120	6.79	0.268817
		309	30.02	5	180	120	6.92	0.324675
		213	22.52	5	180	120	5.7	0.226244
		219	22.4	5	180	120	4.92	0.208333
		220	22.36	5	180	120	5.38	0.177936
		221	22.92	5	180	120	6.54	0.289017
		246	23.16	5	180	120	5.81	0.213675
		282	22.69	5	180	120	5.36	0.167785
		281	18.08	5	180	120	7.08	0.290698
		271	22.85	5	154	120	4	0.120773
		303	25.06	5	180	120	6.95	0.446429
		313	23.35	5	180	120	5.11	0.247525
	tg	208	28.31	4	119	17	4.47	0.0954198
		209	24.67	4.75	159	22	5.53	0.139665
		235	25.34	3.75	179	0.01	4.79	0.124378
		237	24.73	4	93	21	3.3	0.0632111
		244	29.04	3.917	150	1	5.78	0.129534
		245	28.22	4	176	17	5.06	0.105932
		279	24.92	4.417	131	30	6.36	0.187266
		300	26.24	3.583	169	1	4.72	0.112867
		310	25.97	3.75	170	4	4.93	0.123153
		212	20.66	4.75	136	28	3.57	0.0965251
		222	20.08	4.917	180	43	4.6	0.195312
		223	21.15	5	180	74	4.56	0.0851789
		218	20.91	4.917	179	27	4.32	0.154799
		241	20.21	4	91	33	4.77	0.118203
		240	23.34	4.5	111	32	5.18	0.172414
		280	19.45	4.75	173	33	6.58	0.170648
		269	21.6	4.583	146	61	6.57	0.176056
		304	20.39	4.083	160	25	4.83	0.112867
		311	19.88	4	163	56	5.36	0.206612
22	wt	83	30.97	5	180	120	5.38	0.154321
		76	30.36	5	156	120	6.19	0.208333
		88	30.83	5	180	120	6.6	0.25641
		77	29.89	5	180	120	6.35	0.176056
		199	30.06	19+A212:A238	180	120	6.83	0.19305
		140	33.59	5	180	120	4.78	0.113122
		143	33.18	5	180	120	5.96	0.218341
		152	31.39	5	180	120	6.35	0.232558
		153	27.9	5	180	120	4.91	0.248756
		154	27.76	5	180	120	5.25	0.260417
		79	22.89	5	180	120	5.33	0.318471
		80	23.65	5	180	120	3.87	0.324675
		94	25.23	5	180	120	6.31	0.357143
		87	21.78	5	180	120	7.33	0.235849
		92	22.56	5	180	120	7.07	0.364964
		158	23.88	5	180	120	5.05	0.181159
		159	22.1	5	180	120	4.3	0.128535
		147	25.6	5	180	120	4.84	0.160256
		160	20.22	5	180	120	6.4	0.218341
		161	22.98	5	180	120	5.53	0.416667
	tg	84	25.89	3.25	117	0	3.73	0.0734214
		85	25.18	2.333	0	0	2.39	0.02
		89	x	0.917	0	0	0.01	0.02
		90	25.23	2.583	0	0	2.59	0.0295334
		200	25.14	3.583	104	0	3.21	0.0728863
		141	25.16	3	91	0	3.12	0.0555556
		142	23.4	2.917	72	2	2.21	0.0319081
		155	22.14	3.25	154	7	4.21	0.137363
		156	23.06	2.583	66	0	2.9	0.0506586
		164	22.18	2.583	18	0	3.63	0.0874126
		78	x	1.167	0	0	0	0.02
		81	21.33	4.083	150	32	5.79	0.232558
		82	18.89	3.333	128	0	2.67	0.0529661
		86	18.35	3.167	42	0	2.66	0.0576701
		93	18.9	2.333	10	0	0.01	0.02
		134	17.77	2.833	72	4	3.32	0.0830565
		135	19.63	3	23	0	3.52	0.0623441
		146	17.96	3.667	180	0	3.64	0.153374
		148	18.34	3.167	109	12	3.9	0.134048
		165	19.5	3.083	96	7	3.86	0.0816993

## Sheet: Electrophisology
Muscle	Group	Gender	CMAP latency (Figure 4 D-F)												CMAP amplitude (Figure 4 A-C)												Nerve conduction velocity (Figure 4 G)
			week 7		week 10		week 13		week 16		week 19		week 22		week 7		week 10		week 13		week 16		week 19		week 22		week 7		week 10		week 13		week 16		week 19		week 22
			#	[mV]	#	[mV]	#	[mV]	#	[mV]	#	[mV]	#	[mV]	#	[ms]	#	[ms]	#	[ms]	#	[ms]	#	[ms]	#	[ms]	#	[m/s]	#	[m/s]	#	[m/s]	#	[m/s]	#	[m/s]	#	[m/s]
Gastrocnemius	wildtyp	male	72	0.855	515	0.515	424	0.555	16	0.92	207	0.57	76	0.455	72	19.45	515	27.15	424	53.3	16	21.8	207	49.6	76	33.3	72	132.275	515	170.435	424	94.1407	16	98.5683	207	64.2545	76	102.894
			46	0.74	516	0.905	425	0.7	18	0.645	211	0.365	77	0.51	46	28.1	516	29.15	425	35.5	18	38.6	211	42.6	77	27	46	24.1825	516	38.8856	425	188.294	18	116.402	211	63.9782	77	152.778
			47	0.645	519	0.725	427	1.005	23	0.705	236	0.78	88	0.625	47	37.8	519	27.1	427	25.8	23	36.25	236	44.9	88	31.2	47	24.087	519	37.5566	427	36.4773	23	92.2619	236	119.167	88	56.3725
			63	0.885	539	0.785	433	0.47	32	0.915	238	0.645	83	1.01	63	34.1	539	39.9	433	27.15	32	39.05	238	31	83	30.05	63	56.9816	539	31.5338	433	58.6053	32	177.436	238	97.4297	83	31.0894
			64	0.675	103	0.88	438	0.615	48	0.955	266	0.59	199	0.63	64	43.15	103	35.15	438	37.15	48	46	266	55.8	199	39.8	64	42.1376	103	44.1111	438	62.465	48	39.1522	266	87.1732	199	47.3822
			65	0.94	178	0.735	440	0.71	49	0.685	267	0.98	140	0.915	65	33.35	178	31.9	440	37.8	49	40.15	267	28.85	140	30.4	65	34.5078	178	40.9861	440	34.5606	49	83.4879	267	55.8051	140	99.2242
			66	0.765	181	0.685	441	0.86	57	0.795	276	0.815	143	0.675	66	45.5	181	25.75	441	43.65	57	20.2	276	20.95	143	33.45	66	24.6296	181	44.654	441	34.8291	57	123.232	276	63.4454	143	104.394
			167	0.61	192	0.86	454	0.815	163	0.745	278	0.59	152	0.64	167	44.25	192	30.45	454	22.15	163	34.9	278	32.4	152	32.6	167	36.1574	192	121.574	454	54.1495	163	67.0094	278	45.8975	152	95.9259
			143	0.645			458	0.83	291	0.68	268	0.685	153	0.685	143	37.45			458	29.3	291	28	268	27.5	153	29.4	143	83.3333			458	52.4809	291	97.8261	268	46.1607	153	41.8252
			194	0.535			460	0.475	301	0.535	302	0.795	154	0.865	194	56.7			460	46.95	301	37.2	302	35.6	154	31.6	194	61.6228			460	130	301	82.1549	302	66.1961	154	47.151
											309	1.065											309	31.6											309	51.2015
		female	50	0.805	525	0.52	422	0.94	9	1.105	213	0.465	79	0.715	50	34.7	525	36	422	47.15	9	50.3	213	65.35	79	48.4	50	140.789	525	63.1988	422	27.426	9	23.2838	213	43.7583	79	46.7992
			57	0.595	527	0.755	423	0.835	11	1.335	219	0.575	80	0.795	57	34.2	527	29.3	423	48.45	11	43.25	219	44.95	80	39.6	57	58.2265	527	47.3163	423	100.14	11	37.3187	219	52.38	80	57.4585
			73	0.945	544	0.77	429	0.81	19	0.665	220	0.94	94	0.735	73	42.65	544	46.5	429	67.05	19	48.95	220	38.85	94	42.05	73	47.9919	544	38.4615	429	64.9393	19	43.4365	220	59.0226	94	109.749
			75	0.85	108	0.71	430	0.49	34	0.84	221	0.36	87	0.75	75	43.65	108	53.6	430	36.2	34	43.45	221	66.45	87	41.05	75	33.4218	108	41.7052	430	75.119	34	51.1844	221	102.301	87	68.254
			68	0.85	60	0.525	431	0.705	35	0.88	246	0.855	92	0.705	68	59.55	60	46.6	431	35.65	35	43.9	246	51.45	92	21.3	68	78.9546	60	45.0166	431	36.7871	35	45.9596	246	61.1231	92	42.2283
			168	0.9	61	0.665	434	1.12	44	0.87	282	0.63	158	0.82	168	60.45	61	49.45	434	34.4	44	40.35	282	38.35	158	29	168	47.6889	61	36.9268	434	30.7321	44	76.7102	282	49.1165	158	28.8821
			172	0.79	58	0.785	436	0.875	36	0.565	281	0.67	159	0.71	172	43.95	58	42.05	436	26.5	36	82.35	281	38.1	159	57.7	172	46.1508	58	32.6119	436	26.9048	36	78.4903	281	85.5556	159	39.6447
			197	0.775	59	0.515	442	0.875	45	0.66	271	0.535	147	0.895	197	39	59	42.35	442	46.25	45	70.15	271	62.05	147	40.65	197	56.8931	59	45.9232	442	52.0078	45	68.6937	271	52.7071	147	57.0445
			175	0.965	67	0.74	443	0.72	46	0.765	303	0.38	160	0.7	175	43	67	42.6	443	60.55	46	39.35	303	82.85	160	38.75	175	47.2527	67	41.9048	443	33.869	46	40.3131	303	35.0564	160	98.642
			199	0.595	69	0.665	455	0.79	52	1.005	313	0.685	161	0.385	199	49.35	69	46.9	455	45.45	52	31.95	313	48.2	161	51.05	199	62.4191	69	39.9049	455	36.296	52	103.122	313	75.641	161	62.2728
					121	0.6			54	0.565							121	53.1			54	37.3							121	34.4974			54	63.1682
					107	0.585			59	0.82							107	42			59	40.4							107	42.1272			59	113.923
									151	0.59											151	34.55											151	88.2246
									152	0.7											152	54.95											152	64.8485
									153	0.535											153	66.1											153	33.6534
	transgen	male	42	0.635	517	0.79	415	0.82	14	0.865	208	0.97	84	1.31	42	43.65	517	13.75	415	20.55	14	14.05	208	8.75	84	4.05	42	81.0924	517	75.8772	415	44.289	14	56.5949	208	29.8107	84	46.7532
			43	0.83	518	0.405	416	1	15	0.905	209	0.515	85	1.03	43	34.55	518	16.7	416	21.85	15	8.85	209	17.9	85	8.25	43	21.2482	518	38.4127	416	31.7929	15	46.292	209	36.0909	85	54.0741
			48	0.945	520	0.73	426	1.105	25	1.19	235	1.075	89	x	48	25.35	520	15.45	426	10.95	25	12	235	3.05	89	x	48	28.9044	520	31.0139	426	97.619	25	33.8371	235	30.2614	89	x
			55	0.84	543	0.66	437	0.78	26	0.845	237	1.025	90	1.135	55	35.85	543	9.8	437	8	26	10.3	237	10.65	90	13.25	55	36.0563	543	30.7215	437	39.8148	26	102.237	237	48.1481	90	19.7434
			56	0.48	104	0.965	439	0.95	50	0.82	244	0.845	200	0.94	56	37.5	104	10.8	439	13.3	50	8.2	244	9.9	200	12.45	56	34.2491	104	30.4108	439	32.6357	50	53.5679	244	29.2369	200	46.2233
			170	0.63	106	0.83	451	1.05	41	1	245	1.065	141	0.965	170	33.45	106	14.6	451	24.2	41	14.35	245	10.35	141	9.7	170	35.6452	106	33.7686	451	25.641	41	27.9487	245	39.5492	141	126.217
			173	0.99	182	0.815	452	0.945	42	0.915	279	1.06	142	0.905	173	34.1	182	19.5	452	23.25	42	14.65	279	10.95	142	7.55	173	29.9751	182	38.5465	452	31.5724	42	39.5076	279	24.8573	142	32.6157
			144	0.96	180	0.855	453	0.48	51	0.96	300	1.025	155	0.875	144	37.7	180	17.3	453	22.65	51	9.7	300	4.65	155	12.2	144	33.2955	180	32.805	453	67.8059	51	115.212	300	36.7318	155	30.7812
			195	0.665	245	0.96	459	0.975	58	0.965	310	0.76	156	0.875	195	37	245	24.45	459	12.95	58	8.95	310	9.3	156	7.65	195	34.4088	245	30.0035	459	51.1387	58	85.9829	310	29.9617	156	43.4409
			196	1.025			461	0.805	185	0.93			164	0.905	196	37.8			461	12.35	185	11.65			164	9.5	196	25.4043			461	69.4551	185	26.4986			164	19.7522
									292	0.865											292	9.65											292	42.3702
									300	0.945											300	7.2											300	34.2754
		female	49	0.735	526	0.775	417	0.87	10	1.105	212	0.7	78	x	49	25.3	526	29.85	417	22.15	10	18.15	212	19.8	78	x	49	17.2525	526	36.3032	417	37.5833	10	31.9983	212	49.0091	78	x
			51	0.925	528	0.79	418	0.72	12	0.995	218	0.9	81	1.025	51	49.85	528	32.7	418	18.55	12	15.2	218	10.9	81	31.95	51	30.815	528	30.0705	418	46.3426	12	40.6506	218	26.3819	81	50.5628
			52	1.095	538	0.495	419	0.855	20	1.065	222	0.67	82	1.035	52	26.7	538	34.25	419	11.1	20	13.3	222	13.6	82	8.75	52	18.5408	538	20.7044	419	53.461	20	18.1342	222	24.6896	82	48.6218
			74	0.805	120	0.495	420	1.025	21	0.945	223	0.92	86	1.155	74	30.15	120	20.25	420	22.65	21	13.25	223	13.75	86	5.95	74	35.3994	120	26.7882	420	35.1406	21	60.9897	223	32.3821	86	37.1077
			76	0.825	126	0.75	428	0.91	27	1.195	241	0.845	93	1.13	76	23.3	126	27.2	428	15.05	27	13.95	241	7.45	93	9.05	76	39.8544	126	30.8221	428	34.7687	27	92.0908	241	38.2598	93	68.0894
			171	0.745	127	0.775	435	0.795	28	0.875	240	0.98	134	0.91	171	30.7	127	18.75	435	20.3	28	17.55	240	10.85	134	14.05	171	64.7323	127	34.8086	435	65.7645	28	54.4572	240	21.7887	134	60.9524
			169	0.795	179	0.89	446	0.935	43	0.97	280	0.79	135	0.95	169	43.55	179	25.95	446	19.7	43	14.9	280	9.3	135	9.65	169	43.5795	179	57.2917	446	22.0422	43	55.6548	280	21.0516	135	32.5104
			200	0.75	183	0.845	447	0.865	53	0.88	269	0.925	146	1.08	200	23.65	183	20.05	447	23.5	53	18.45	269	11.35	146	12.25	200	37.6877	183	26.659	447	62.4278	53	75.5578	269	46.7976	146	26.6797
			176	0.89	184	0.45	456	0.555	55	1.035	304	1	148	1.005	176	31.05	184	35.4	456	17.75	55	18.15	304	9.9	148	7.35	176	18.3393	184	44.4561	456	24.6471	55	132.32	304	30.0926	148	40.5293
			177	0.795	186	0.8	457	0.83	60	1.13	311	0.82	165	0.845	177	37.75	186	18.85	457	26.8	60	14.55	311	11.4	165	14.8	177	59.5913	186	63.733	457	36.9231	60	29.1922	311	83.8095	165	81.0979
					222	0.805			150	0.805						32.2	222	27.1			150	15.4							222	30.5331			150	94.4444
									159	0.6						33.9475					159	37.6											159	37.7569
									160	0.705											160	16											160	25.7949
Tibialis	wildtyp	male	72	0.725	515	0.64	424	0.885	16	0.55	207	0.87	76	0.555	72	65.35	515	39.6	424	35.3	16	42.55	207	23.3	76	26.35
			46	0.805	516	0.81	425	0.795	18	0.845	211	0.745	77	0.755	46	40.2	516	25.85	425	31.05	18	52.85	211	49.35	77	23.65
			47	0.93	519	0.725	427	0.9	23	0.66	236	0.675	88	0.68	47	40.05	519	25.55	427	35.15	23	30	236	35.35	88	27.2
			63	0.795	539	0.8	433	0.73	32	0.73	238	0.75	83	0.915	63	48.25	539	41.5	433	44.05	32	46.75	238	47.2	83	39.15
			64	0.745	103	0.825	438	0.705	48	0.78	266	0.89	199	0.76	64	24.65	103	27.65	438	29.75	48	52.75	266	38.8	199	50.7
			65	0.8	178	0.7	440	0.745	49	0.77	267	0.745	140	0.69	65	42.6	178	27.1	440	42.4	49	29.15	267	29	140	30.85
			66	0.77	181	1.04	441	0.82	57	0.78	276	0.965	143	0.695	66	34.25	181	27.8	441	52.05	57	31.5	276	25.05	143	45.8
			167	1.1	192	0.675	454	0.945	163	0.685	278	0.765	152	0.525	167	28.85	192	28	454	45.4	163	39.95	278	43.6	152	50.75
			143	0.785			458	1.125	291	0.62	268	0.835	153	0.79	143	33.45			458	29.85	291	46.35	268	55.35	153	25.55
			194	0.99			460	0.68	301	0.81	302	0.815	154	0.77	194	33.55			460	48.15	301	36.5	302	54.5	154	32.3
											309	1.03											309	33.45
		female	50	0.74	525	0.765	422	0.73	9	1.16	213	0.745	79	0.755	50	49.95	525	49.3	422	27.25	9	44.75	213	56.8	79	50.15
			57	0.775	527	0.78	423	0.79	11	1.05	219	0.79	80	0.895	57	25.8	527	21	423	46.55	11	48.95	219	57.75	80	21.7
			73	0.785	544	0.715	429	0.785	19	0.675	220	0.52	94	0.77	73	33.1	544	41	429	54	19	31.1	220	39.8	94	29.1
			75	0.825	108	0.705	430	0.645	34	0.925	221	0.875	87	0.715	75	40.55	108	44.6	430	34.6	34	62.55	221	61.85	87	35.1
			68	0.89	60	0.82	431	0.68	35	0.73	246	0.825	92	0.73	68	50.6	60	34.45	431	43.8	35	50.45	246	40.6	92	43.9
			168	0.865	61	0.915	434	0.915	44	0.725	282	0.85	158	0.775	168	25	61	30.05	434	45.95	44	35.65	282	41.35	158	44
			172	0.78	58	0.795	436	0.92	36	0.72	281	0.75	159	0.805	172	35.8	58	47.25	436	39.2	36	51.95	281	40.25	159	57.45
			197	0.775	59	0.875	442	0.845	45	0.805	271	0.915	147	0.8	197	45.15	59	27.85	442	47.8	45	43.85	271	42.7	147	49
			175	0.7	67	0.71	443	0.9	46	0.825	303	0.99	160	0.745	175	40.65	67	36	443	56.9	46	58.8	303	44.2	160	31.8
			199	0.725	69	0.755	455	0.875	52	0.73	313	0.92	161	0.805	199	10.1	69	31.6	455	59.1	52	35.45	313	28.95	161	39
					121	0.84			54	0.92							121	37.4			54	28.7
					107	0.695			59	0.845							107	41.15			59	30.1
									151	0.755											151	31
									152	0.735											152	46.2
									153	0.695											153	49.8
	transgen	male	42	0.725	517	0.585	415	0.685	14	0.85	208	0.945	84	1.09	42	30.4	517	15	415	15.05	14	12	208	6.4	84	9.55
			43	0.825	518	1.035	416	0.9	15	0.715	209	0.965	85	1.235	43	34.9	518	10.8	416	13.75	15	14.1	209	10.2	85	5.5
			48	0.91	520	0.74	426	0.865	25	0.925	235	1.055	89	x	48	36.2	520	13.95	426	19.15	25	7.55	235	4.7	89	x
			55	0.94	543	0.775	437	0.895	26	0.845	237	0.94	90	1.02	55	38.6	543	11.8	437	18.65	26	4.5	237	7.9	90	6.55
			56	0.82	104	0.86	439	0.815	50	0.75	244	0.935	200	0.9	56	26.45	104	9.45	439	13.6	50	9.5	244	8.8	200	9.6
			170	0.78	106	0.72	451	0.98	41	1.16	245	0.905	141	1.02	170	43.65	106	8.5	451	23	41	10.4	245	7.75	141	1.265
			173	0.86	182	0.955	452	0.97	42	0.765	279	1.105	142	1.025	173	36.65	182	9.25	452	18.05	42	8.85	279	9.5	142	7.85
			144	0.885	180	0.745	453	0.79	51	1.145	300	1.025	155	0.95	144	17.25	180	12.2	453	15.1	51	5.3	300	3.85	155	8.35
			195	0.91	245	0.815	459	0.96	58	0.945	310	0.62	156	0.905	195	32	245	14.95	459	10.9	58	3.5	310	5.75	156	3.75
			196	1.09			461	0.76	185	0.925			164	1.02	196	24.1			461	21.4	185	10.9			164	7.25
									292	1.055											292	6.55
									300	0.89											300	15.35
		female	49	0.855	526	0.87	417	0.845	10	1.135	212	0.875	78	x	49	70.55	526	14.4	417	21.05	10	17.1	212	13	78	x
			51	0.85	528	0.76	418	1.01	12	1.02	218	0.99	81	0.95	51	33.15	528	31.8	418	19.95	12	17.8	218	6.75	81	18.7
			52	0.6	538	0.88	419	0.795	20	1.135	222	0.575	82	0.865	52	24.2	538	15.85	419	9.55	20	13.1	222	7.3	82	7.55
			74	0.795	120	0.83	420	0.9	21	0.81	223	0.985	86	0.97	74	31.75	120	12.5	420	20.45	21	8.55	223	10.8	86	3.65
			76	0.72	126	0.7	428	0.935	27	0.855	241	0.82	93	1.12	76	30.75	126	24.2	428	17	27	9.7	241	7.4	93	7.9
			171	0.77	127	0.855	435	0.84	28	0.775	240	1.05	134	0.87	171	43.8	127	16.25	435	19.9	28	9.65	240	7.5	134	9.7
			169	0.78	179	0.8	446	0.835	43	0.765	280	0.85	135	0.875	169	39.4	179	19.75	446	25.65	43	6.7	280	8.6	135	7.75
			200	0.825	183	1.025	447	0.78	53	0.855	269	1.015	146	1.22	200	24.15	183	19.2	447	13.8	53	9.25	269	10.3	146	8.55
			176	1.005	184	0.785	456	0.955	55	0.81	304	0.92	148	0.94	176	9.7	184	18.45	456	9.3	55	13.35	304	9.7	148	6.6
			177	0.64	222	0.81	457	0.875	60	1.02	311	0.89	165	0.805	177	40.85	222	20.5	457	19.8	60	8	311	8.15	165	11.4
					186	0.685			150	0.74							186	16.35			150	13.6
									159	0.51											159	40.6
									160	0.855											160	12.6
Plantaris	wildtyp	male	72	1.895	515	1.375	424	1.515	16	1.265	207	1.545	76	1.38	72	14.6	515	11.55	424	20.65	16	7.3	207	7.3	76	1.92
			46	1.655	516	1.295	425	1.67	18	1.275	211	1.445	77	1.58	46	6.8	516	4.95	425	6.45	18	9.5	211	9.25	77	2.3
			47	1.79	519	1.58	427	1.555	23	1.48	236	1.31	88	1.325	47	6.7	519	9	427	19.1	23	16.7	236	13.6	88	16.15
			63	1.63	539	1.635	433	1.33	32	1.265	238	1.42	83	1.54	63	6.45	539	9	433	16.9	32	14.75	238	10.15	83	13.65
			64	1.565	103	1.635	438	1.555	48	1.305	266	1.51	199	1.605	64	13.05	103	12.5	438	5.1	48	10.05	266	16.8	199	12.9
			65	1.60905	178	1.52	440	1.63	49	1.235	267	1.445	140	1.275	65	17.55	178	10.15	440	7.62	49	4.5	267	9.7	140	11.45
			66	1.465	181	1.725	441	1.58	57	1.555	276	1.705	143	1.39	66	9.1	181	14.8	441	12.9	57	5.55	276	15.45	143	12.85
			167	2.18	192	1.58	454	1.39	163	1.51	278	1.535	152	1.21	167	3.7	192	8.7	454	11.55	163	4.75	278	15.65	152	10.75
			143	1.58			458	1.995	291	1.515	268	1.625	153	1.375	143	10.15			458	x	291	8.45	268	11.1	153	15.4
			194	1.715			460	1.435	301	1.3	302	0.965	154	1.545	194	8.9			460	11.25	301	14.25	302	16.9	154	5.65
											309	1.62											309	23.45
		female	50	1.635	525	1.47	422	1.435	9	1.505	213	1.555	79	1.415	50	10.35	525	9.2	422	13.3	9	12.5	213	16.65	79	5.95
			57	1.69	527	1.73	423	1.395	11	1.69	219	1.455	80	1.59	57	12.75	527	3.9	423	14.4	11	12.3	219	15.5	80	2.645
			73	1.625	544	1.39	429	1.795	19	1.18	220	1.46	94	1.695	73	7.3	544	7.65	429	8.85	19	11.8	220	11.3	94	4.05
			75	1.68	108	1.38	430	1.37	34	1.595	221	1.67	87	1.56	75	10.85	108	9.65	430	7.7	34	7.95	221	21	87	6.9
			68	1.185	60	1.455	431	1.325	35	1.5	246	1.585	92	1.495	68	17.95	60	9.15	431	10.25	35	8.45	246	18.05	92	10.2
			168	1.855	61	1.54	434	1.575	44	1.19	282	1.455	158	1.39	168	5.35	61	14.4	434	12.7	44	11.15	282	9.8	158	9.25
			172	1.505	58	1.49	436	1.54	36	1.465	281	1.49	159	1.455	172	7.25	58	15.9	436	17.35	36	12.05	281	15.6	159	6.35
			197	1.3	59	1.54	442	1.43	45	1.345	271	1.61	147	1.52	197	14.2	59	14.6	442	13.25	45	14.7	271	13.85	147	11.7
			175	1.65	67	1.545	443	1.47	46	1.41	303	1.525	160	1.42	175	8.3	67	8	443	14.5	46	9.6	303	13.35	160	12.6
			199	1.735	69	1.49	455	1.645	52	1.3225	313	1.43	161	1.505	199	6.55	69	9.1	455	13.2	52	4.55	313	15.9	161	15.75
					121	1.825			54	1.525							121	5.65			54	5.5
					107	1.4			59	1.705							107	10.85			59	2.9
									151	1.62											151	8.8
									152	1.45											152	9.8
									153	1.475											153	10.65
	transgen	male	42	1.57	517	2.08	415	1.6	14	1.55	208	1.79	84	1.7	42	14.65	517	7.9	415	4.1	14	4.3	208	8	84	1.055
			43	1.625	518	1.905	416	1.595	15	1.665	209	1.73	85	1.855	43	8.9	518	4.85	416	17.55	15	4.3	209	7.45	85	1.585
			48	1.68	520	1.77	426	1.55	25	1.82	235	1.8	89	x	48	10.55	520	12.5	426	5.75	25	5.4	235	7.65	89	x
			55	1.635	543	1.515	437	1.39	26	1.68	237	1.57	90	1.705	55	15.65	543	6.7	437	10.9	26	2.35	237	2.155	90	5.15
			56	1.875	104	1.855	439	1.65	50	1.605	244	2.11	200	1.64	56	3.9	104	13.4	439	10	50	2.25	244	4.3	200	2.22
			170	1.485	106	1.345	451	1.76	41	1.63	245	1.625	141	1.85	170	13.65	106	8.55	451	5.3	41	2.175	245	4.1	141	1.945
			173	1.665	182	1.49	452	1.575	42	1.625	279	1.815	142	1.665	173	6.9	182	13.7	452	10.5	42	5.25	279	4.8	142	5.2
			144	1.665	180	1.5	453	1.615	51	1.96	300	1.775	155	1.52	144	10.1	180	3.85	453	11.45	51	1.2	300	4.55	155	3.05
			195	1.675	245	1.405	459	1.78	58	1.715	310	1.405	156	1.655	195	20.05	245	12.95	459	2.5	58	0.855	310	5.15	156	7.1
			196	1.71			461	1.46	185	1.61			164	1.715	196	14.2			461	16.6	185	2.07			164	3.5
									292	1.64											292	7.6
									300	1.525											300	3.35
		female	49	1.665	526	1.52	417	1.74	10	1.79	212	1.52	78	x	49	12	526	11.9	417	7.1	10	6.3	212	10.25	78	x
			51	1.595	528	1.52	418	1.745	12	1.64	218	1.69	81	1.66	51	12.15	528	11	418	6.2	12	3.9	218	4.35	81	6.9
			52	1.445	538	1.67	419	1.625	20	1.48	222	2.055	82	1.535	52	6.55	538	11.45	419	6.2	20	6.35	222	4.45	82	2.005
			74	1.45	120	1.565	420	1.575	21	1.645	223	1.8	86	1.74	74	11.9	120	10.75	420	17.85	21	3.6	223	3.65	86	1.35
			76	1.515	126	1.555	428	1.665	27	1.785	241	1.71	93	1.775	76	12.25	126	17.05	428	9.7	27	3.5	241	5.25	93	1.655
			171	1.465	127	1.51	435	1.585	28	1.64	240	1.685	134	1.97	171	10.05	127	13.75	435	5.55	28	5.6	240	6.1	134	1.87
			169	1.59	179	1.56	446	1.54	43	1.66	280	1.64	135	1.665	169	11.1	179	9	446	6.95	43	3.8	280	4.8	135	1.605
			200	1.515	183	1.57	447	1.335	53	1.62	269	1.735	146	1.72	200	4.75	183	13.05	447	2.735	53	2.255	269	7.25	146	5.7
			176	1.59	184	1.695	456	1.605	55	1.625	304	1.68	148	1.585	176	4.35	184	9.1	456	5.85	55	3.75	304	1.845	148	4.3
			177	1.23	222	1.375	457	1.7	60	1.94	311	1.775	165	2.06	177	8.7	222	19.15	457	10.95	60	1.565	311	8.15	165	1.2
					186	1.515			150	1.655							186	4.65			150	3.95
									159	1.275											159	5.5
									160	1.54											160	4.95

## Sheet: Histology Spinal cord
Number of motoneurons
		wildtype											transgen													males
week	#	total	#	total	#	total	#	total	#	total	#	total	#	total	#	total	#	total	#	total	#	total	#	total		females
7	47	19.4	50	14.6667	65	14.2	73	16	167	15.1	197	17.3333	42	15.3	49	15	144	14.71	169	13.44	177	13	195	16
10	515	15.5	103	17.6	178	16.4	60	16.55	121	15.4	527	15.9	520	14.6	182	13.9	104	12.8	538	13.6	186	16.2	126	12.1
13	454	19.5	443	18.3	441	11.11	431	18.5	427	17.7	422	16.8	417	13.6	426	14.67	428	11.22	437	10.8	451	12.44	456	8.9
16	45	16	35	x	19	16	18	11.4	32	11	48	20.5263	27	10.4	28	9.1	55	8.7	25	12	41	10.2	58	9.4
19	219	16	236	16.3	278	15	281	13.4	303	14.9	309	14.6	208	6.67	212	5.9	237	5.88	241	9.2	269	7.5	300	6.7
22	92	16.5	94	17.4	161	15.1	88	20.3	143	x	152	20.2	86	6.3	93	4.4	135	4	85	6.5	90	5.6	156	5.5
Astrocytosis
		wildtype											transgen
week	#	%	#	%	#	%	#	%	#	%	#	%	#	%	#	%	#	%	#	%	#	%	#	%
7	47	4.515	50	6.128	65	7.438	73	4.609	167	7.806	197	4.944	42	9.448	49	3.63	144	3.372	169	4.092	177	11.531	195	10.5
10	60	6.574	103	1.922	527	2.35	178	1.416	515	5.163	121	2.354	104	8.722	126	6.54	182	4.27	186	7.553	520	7.527	538	8.4
13	422	1.24	427	6.1	431	1.38	441	5.38	443	4.42	454	1.33	417	27.51	426	14.11	428	12.14	437	6.75	451	12.27	456	11.74
16	45	2.959	35	8.076	19	4.095	18	7.074	32	2.403	48	2.054	27	21.695	28	29.342	55	17.862	25	16.511	41	12.307	58	15.946
19	219	7.13	236	6.55	278	2.78	281	9.91	303	4.64	309	3.72	208	20.35	212	30.89	237	11.88	241	22.76	269	21.58	300	19.3
22	92	1.218	94	0.332	161	1.582	88	1.299	143	1.791	152	0.197	86	17.226	93	14.751	135	28.597	85	27.805	90	10.172	156	12.492
Microgliosis
		wildtype											transgen
week	#	%	#	%	#	%	#	%	#	%	#	%	#	%	#	%	#	%	#	%	#	%	#	%
7	47	2.709	50	1.05	65	1.491	73	0.545	167	1.06	197	1.35	42	1.916	49	1.591	144	4.928	169	3.025	177	0.92	195	2.014
10	515	1.838	103	2.89	178	1.475	60	2.22	121	3.935	527	1.995	520	4.247	182	3.071	104	3.354	538	3.655	186	2.436	126	2.78
13	422	1.09	427	1.5	431	2.97	441	6.26	443	2.68	454	1.74	417	4.18	426	10.24	428	2.87	437	2.72	451	4.41	456	4.34
16	45	4.046	35	4.985	19	2.575	18	5.733	32	2.529	48	3.397	27	9.956	28	8.364	55	6.972	25	9.657	41	6.607	58	16.749
19	219	3.68	236	3.39	278	2.54	281	2.93	303	3.24	309	6	208	7.11	212	13.2	237	11.14	241	17.38	269	26.46	300	12.25
22	92	0.864	94	1.072	161	0.808	88	0.682	143	1.049	152	0.981	86	14.498	93	12.514	135	8.799	85	22.14	90	13.693	156	15.76

## Sheet: Histology Nerve
Anilmal # and gender
	wildtype						transgen
7	47	50	65	73	167	197	42	49	144	169	195			males
10	60	515	527	103	121	178	520	538	104	126	182	186		females
13	422	427	431	441	443	454	417	426	428	437	451	456
16	18	19	32	35	45	48	25	27	28	41	55	58
19	219	236	278	281	303	309	208	212	237	241	269	300
22	94	88	92	152	161		85	86	90	93	135	156
CSA of sciatic nerve														Fiber diameter distribution													Axon diameter distribution
	wildtype						transgen							wildtype week 7	transgen week 7	wildtype week 10	transgen week 10	wildtype week 13	transgen week 13	wildtype week 16	transgen week 16	wildtype week 19	transgen week 19	wildtype week 22	transgen week 22		wildtype week 7	transgen week 7	wildtype week 10	transgen week 10	wildtype week 13	transgen week 13	wildtype week 16	transgen week 16	wildtype week 19	transgen week 19	wildtype week 22	transgen week 22
7	160.611	147.987	181.157	130.966	152.482	172.152	144.069	219.38	131.552	161.595	211.643			8.175	5.932	4.869	2.934	10.62	8.028	10.195	6.943	8.125	5.431	10.003	5.469		5.564	2.732	2.515	1.841	4.762	3.631	6.558	4.405	5.232	3.288	7.26	3.523
10	159.953	167.076	139.157	236.633	146.471	195.544	128.453	123.231	155.508	149.659	169.877	139.771		3.5	5.747	7.157	3.748	6.767	6.819	8.355	7.041	5.268	5.677	10.548	5.449		1.943	3.938	4.433	2.354	4.482	4.191	5.745	3.916	3.118	3.522	6.605	3.361
13	167.646	190.714	215.144	217.502	137.332	304.075	181.734	139.928	272.243	166.14	176.425	228.536		9.385	4.757	3.691	8.79	10.862	9.525	7.596	10.365	11.866	5.557	5.32	5.06		6.644	3.038	2.415	4.806	7.027	6.913	4.548	6.047	6.416	3.691	3.444	2.691
16	177.707	208.421	199.383	165.822	164.947	132.125	282.601	188.252	161.397	161.007	154.052	192.815		8.811	5.8	6.064	7.78	10.239	4.573	8.221	11.232	4.198	5.205	6.135	10.893		6.54	3.168	3.854	5.315	7.518	2.637	5.877	8.362	2.224	2.363	4.117	7.871
19	185.362	193.986	193.974	194.28	183.934	200.19	166.328	199.391	171.806	175.458	184.032	188.505		9.46	6.516	7.77	6.655	9.817	6.036	5.934	6.323	7.435	5.046	7.148	9.133		6.339	4.218	5.302	4.137	6.917	4.061	3.562	3.828	4.141	3.002	4.675	4.952
22	189.524	189.056	209.765	165.884	147.192		171.085	175.589	153.736	202.608	175.999	170.924		8.618	3.854	9.558	7.611	4.029	8.333	10.7	7.485	7.682	5.195	4.486	9.646		6.23	2.681	5.847	5.302	2.339	4.72	7.252	5.181	3.98	2.949	2.37	6.2
														5.997	7.384	5.13	6.434	6.063	4.119	8.669	6.013	5.86	5.386	7.312	5.622		3.889	4.414	2.894	4.418	3.651	2.901	5.496	3.408	4.035	3.532	4.652	2.909
Myelinated fibers														2.86	7.889	5.326	6.077	4.138	8.84	6.02	6.914	7.515	4.269	7.242	7.556		1.658	4.55	2.853	4.011	2.495	5.69	3.799	4.454	4.823	0.319	4.549	4.905
	wildtype						transgen							4.965	5.416	9.681	3.588	7.85	6.548	6.681	6.443	6.02	6.569	8.237	8.854		3.175	3.61	6.516	2.434	5.207	4.014	4.53	4.285	3.266	0.071	5.928	5.297
7	28951.9	28465.3	24633.3	30923.9	32626.7	39354.8	31842.4	22905.5	29266.1	29162.4	27109.4			4.861	6.187	7.226	5.258	5.422	3.591	8.359	9.244	4.464	5.34	6.831	9.09		2.531	3.248	4.635	3.902	2.962	2.244	4.82	5.501	2.78	3.261	4.217	6.247
10	24616.5	22819	36110.2	25197.2	33624.4	27743	35421.4	34589.7	25079	23386.6	27225.6	30854		5.238	5.821	6.647	4.929	5.704	3.562	3.364	9.516	4.984	6.462	6.757	6.815		0.071	3.541	3.823	3.258	3.167	2.14	1.979	6.758	2.622	0	4.395	3.776
13	26767.7	21301.5	21613.4	18620.5	32949.5	16402.2	27856.7	35643.3	31222.1	27762.7	21822.3	18870.2		7.442	6.321	7.271	6.33	5.518	2.332	10.688	6.086	6.7	2.689	5.839	7.547		4.864	3.698	4.951	3.99	3.398	1.158	7.09	3.429	4.351	1.464	3.455	5.362
16	25252.3	20631.3	20124.6	21785.4	23719.7	19678.3	15790.8	21646.5	27494.3	26085.7	20853.3	22754.9		4.078	8.972	4.375	4.829	8.538	5.509	10.326	5.968	10.458	6.777	4.131	3.644		2.768	5.629	3.442	3.593	5.244	3.928	7.785	3.385	7.288	4.427	2.42	1.821
19	28727.6	23068.7	23972.3	27215.9	25416.8	27973.5	26378.5	23697.2	23354.8	23367.5	24316.4	22612.2		5.533	5.69	5.364	6.96	7.761	2.925	8.557	8.115	4.284	8.068	3.745	3.834		3.683	3.443	3.105	4.87	4.04	1.805	5.041	4.996	2.632	5.855	2.296	2.381
22	24930.8	25455.4	21214.2	25469.6	33799.4		23964.6	25556.8	26262.5	19927.6	26562.7	21647		5.338	5.695	7.814	2.381	7.013	6.345	9.204	5.104	7.175	11.459	5.723	6.422		3.124	3.392	5.382	1.597	4.949	2.946	5.661	2.86	5.036	8.117	3.544	3.482
														4.816	8.492	5.979	6.769	5.994	4.123	5.371	9.416	8.193	9.508	10.745	9.592		3.156	4.885	3.873	3.965	3.746	2.542	3.216	5.856	5.848	5.291	7.527	6.204
Normal fibers														8.73	2.564	10.001	4.149	4.923	7.918	6.034	6.531	9.825	6.416	8.498	6.442		6.385	1.464	6.939	2.615	3.045	5.022	3.655	3.817	6.961	4.093	6.135	4.118
	wildtype						transgen							4.5	6.419	9.164	5.329	9.567	7.644	6.534	8.058	8.642	10.994	10.406	7.288		2.381	4.051	6.28	2.639	6.603	5.284	3.496	0.071	5.678	7.583	5.843	5.005
7	27551	24579.9	21045.3	29778.6	31315.1	38120.4	30367.4	16523.9	25940.4	25217.4	23861			4.46	5.693	7.302	6.767	3.89	6.986	7.544	4.269	9.673	8.601	6.731	7.17		2.63	3.403	4.989	4.522	0	4.991	3.912	2.814	6.543	5.891	4.686	4.782
10	21099.9	20350	33774.7	22767.3	31746.9	26784.2	33669.8	34082.5	21220.7	21632.6	23987.9	25309.3		7.383	7.521	4.677	4.086	3.011	4.68	5.488	9.103	9.007	9.536	7.282	6.225		4.586	4.243	2.56	2.692	1.815	2.999	2.757	6.415	6.289	7.119	4.74	4.383
13	24530.9	17827.7	19521.8	12701	30674	13812.4	24417.6	31266.1	27457.1	23549.4	18704.8	16299.4		6.526	8.361	8.967	7.677	4.954	4.773	8.806	6.533	6.902	9.609	9.687	6.558		4.438	5.01	5.116	5.594	3.147	3.206	3.337	0.071	4.671	5.888	6.896	4.305
16	20609.8	14094.1	14858.3	20956.2	19021.3	15042.5	11058	11354.4	25248.3	22281.6	15092.3	16466.5		8.664	4.27	7.92	6.956	7.58	8.014	4.239	10.52	8.177	4.586	4.284	6.83		6.015	3.077	5.895	4.652	5.301	5.907	2.545	6.949	3.782	2.764	2.542	4.603
19	25153.5	20491.2	22296.8	24513.6	23513.9	24976.3	22320.3	20186.5	19498.7	19092.9	19833.5	17771.5		6.008	8.145	9.558	3.839	7.49	3.096	9.445	5.075	6.175	6.584	3.886	7.588		4.257	4.912	5.948	2.558	4.944	1.833	6.415	2.672	3.073	4.325	2.109	4.631
22	22820.3	22149.5	19366.9	24037.9	31931.1		20165.4	20502.4	21140.1	14930.3	21164.9	15723.3		4.952	8.039	4.851	9.763	3.708	5.657	7.663	8.014	8.498	10.749	7.184	6.726		3.043	4.909	3.257	6.165	2.368	3.688	4.586	5.334	5.656	7.14	4.723	4.585
														2.886	7.883	7.517	8.026	5.225	7.394	5.686	11.409	8.318	6.735	4.317	6.485		1.756	3.995	5.086	5.914	3.486	5.046	1.852	7.84	5.381	4.578	2.046	4.113
Abnormal fibers														6.808	5.174	5.801	7.384	7.63	5.427	6.498	5.914	7.305	9.539	7.017	7.158		3.656	2.997	3.778	5.171	4.608	3.861	3.575	3.321	4.447	6.611	4.768	4.022
	wildtype						transgen							4.595	8.297	6.087	8.689	8.976	2.738	6.11	11.639	4.491	4.891	11.978	5.933		2.916	5.5	4.082	5.989	5.878	1.655	3.906	8.707	2.71	2.78	9.084	3.575
7	1400.9	3885.48	3588.05	1145.33	1311.63	1234.37	1474.99	6381.64	3325.69	3945.05	3248.4			4.42	4.931	7.467	7.999	7.333	5.605	5.617	6.355	8.645	3.806	4.589	2.962		2.742	3.154	5.272	5.743	4.882	3.122	3.122	3.492	5.603	2.49	2.851	1.617
10	3516.65	2468.94	2335.48	2429.92	1877.5	958.86	1751.61	507.18	3858.31	1753.99	3237.64	5544.78		4.611	4.746	9.031	6.128	7.253	10.2	6.903	7.113	7.604	7.358	6.538	7.328		2.274	2.964	6.137	3.964	4.253	6.824	4.513	3.087	4.427	4.444	3.913	4.796
13	2236.86	3473.78	2091.62	5919.47	2275.52	2589.82	3439.09	4377.25	3765.02	4213.31	3117.47	2570.72		3.128	8	7.879	7.67	7.991	10.633	7.859	9.365	6.38	8.475	5.609	5.681		1.622	5.143	5.353	5.33	5.205	6.704	4.742	5.685	3.078	6.267	3.272	3.679
16	4642.49	6537.25	5266.25	829.2	4698.48	4635.74	4732.81	10292	2246.01	3804.17	5761.04	6288.39		7.719	6.833	10.555	4.815	5.856	7.44	9.411	5.671	10.738	5.798	5.037	6.151		5.159	4.137	7.497	3.237	3.747	4.886	6.016	3.131	8.029	3.07	0	3.585
19	3574.09	2577.51	1675.48	2702.29	1902.86	2997.16	4058.23	3510.69	3856.09	4274.54	4482.9	4840.73		5.395	5.523	7.878	3.973	12.153	6.665	6.944	6.289	12.134	5.74	10.209	7.418		2.81	2.83	4.308	2.741	9.347	4.19	4.732	3.13	7.174	3.422	8.173	5.175
22	2110.55	3305.9	1847.31	1431.72	1868.31		3799.27	5054.4	5122.42	4997.33	5397.76	5923.67		4.859	6.871	7.297	6.165	9.443	5.472	9.018	6.72	8.28	6.799	10.642	5.61		2.007	4.016	4.737	4.236	6.533	3.524	5.422	3.973	5.789	4.223	7.75	3.387
														7.334	3.813	3.931	3.736	3.708	5.825	7.349	11.098	6.117	6.178	4.961	6.765		4.929	2.013	2.633	2.602	1.873	3.823	3.931	7.226	3.474	3.778	2.942	4.064
Ratio normal/abnormal fibers														8.509	6.991	7.427	6.694	4.225	6.258	9.338	6.097	5.262	5.511	7.645	3.268		5.05	4.524	5.192	4.357	2.638	3.831	6.314	3.56	3.037	3.566	5.249	2.26
	wildtype						transgen							8.014	7.382	4.379	5.29	8.704	5.906	8.028	11.006	5.701	3.461	4.948	4.863		0.071	4.656	2.703	3.132	5.367	3.383	5.451	7.67	3.565	2.362	3.604	2.619
7	19.67	6.33	5.87	26	23.88	30.88	20.59	2.59	7.8	6.39	7.35			6.73	8.949	4.937	5.89	4.46	5.908	9.663	6.322	6.582	9.206	11.902	6.629		4.313	6.098	3.387	4.131	2.248	3.745	6.679	3.842	4.032	6.761	8.066	4.415
10	6	8.24	14.46	9.37	16.91	27.93	19.22	67.2	5.5	12.33	7.41	4.56		4.175	7.925	7.627	5.597	10.6	5.316	6.455	7.894	3.597	4.783	7.769	6.042		2.463	4.715	4.505	3.749	7.765	3.208	3.78	4.763	1.639	0	5.051	3.729
13	10.97	5.13	9.33	2.15	13.48	5.33	7.1	7.14	7.29	5.59	6	6.34		4.499	6.378	6.764	6.424	2.389	2.94	5.747	8.445	8.895	8.435	7.127	3.673		2.928	3.687	3.92	4.519	1.123	1.639	3.702	4.824	6.252	6.433	5.074	2.515
16	4.44	2.16	2.82	25.27	4.05	3.24	2.34	1.1	11.24	5.86	2.62	2.62		4.373	4.202	5.933	3.486	7.025	5.945	6.087	7.57	2.969	8.955	10.089	7.864		2.652	2.531	3.647	2.117	4.075	3.824	3.345	4.737	1.65	5.477	7.832	5.727
19	7.04	7.95	13.31	9.07	12.36	8.33	5.5	5.75	5.06	4.47	4.42	3.67		3.993	5.838	8.402	4.951	4.065	7.384	8.091	9.026	7.164	5.644	8.386	8.859		2.431	3.946	5.265	3.086	2.458	4.864	4.931	5.821	4.377	3.679	5.091	6.042
22	10.81	6.7	10.48	16.79	17.09		5.31	4.06	4.13	2.99	3.92	2.65		4.77	7.13	7.709	5.642	7.372	7.471	5.324	9.302	7.744	10.1	11.034	7.044		2.75	4.39	4.808	3.828	4.137	5.186	3.589	5.787	5.239	6.194	7.022	4.646
														7.992	4.373	5.27	4.408	8.054	6.994	5.751	8.587	4.607	9.454	9.026	6.193		5.787	2.633	3.294	2.881	4.255	4.644	3.34	4.755	2.578	6.894	5.994	3.776
Axon diameter														5.198	9.544	6.563	4.971	4.009	7.943	8.287	7.244	6.385	8.101	10.396	7.966		3.434	5.667	4.201	2.907	2.671	5.432	4.837	2.493	0.071	5.2	7.148	5.727
	wildtype						transgen							6.564	6.698	5.948	5.161	6.269	7.701	7.996	10.107	4.008	10.188	7.259	6.774		4.134	3.704	3.593	3.229	3.919	5.2	4.704	6.238	0	6.93	4.997	4.583
7	3.666	3.857	3.866	3.783	3.779	3.685	3.935	3.554	3.721	3.383	3.728			7.278	10.204	7.131	8.39	7.496	7.465	6.608	8.616	10.917	6.994	6.288	6.759		4.438	6.523	4.126	5.546	4.592	4.923	3.907	4.915	7.842	4.328	4.269	4.151
10	4.527	4.494	3.672	4.22	3.659	3.836	3.95	3.865	3.932	4.897	4.342	3.976		8.816	5.295	8.314	3.22	5.735	4.56	9.614	11.711	5.489	7.464	5.572	1.921		6.167	2.801	5.433	1.993	4.04	2.401	6.153	7.896	3.597	4.367	3.683	0.759
13	4.161	4.773	5.294	5.225	4.239	5.194	3.904	3.544	4.14	3.809	4.159	4.438		8.621	10.192	7.762	6.871	4.508	3.584	4.908	7.188	3.604	5.847	8.719	6.576		3.29	5.63	5.576	4.294	2.663	2.449	3.194	4.227	2.295	4.054	5.669	4.461
16	4.655	4.864	5.1	4.849	4.39	5.808	4.611	4.396	4.849	4.641	3.952	4.217		6.242	8.532	5.94	4.457	6.552	3.151	9.052	9.574	5.965	8.257	5.627	7.15		3.993	4.455	3.792	2.906	4.579	1.9	5.551	5.625	3.568	5.447	3.061	4.576
19	4.458	5.086	4.887	5.131	5.342	5.083	4.224	4.633	3.892	4.239	4.662	4.241		6.208	4.794	5.584	4.083	4.613	7.883	6.436	8.198	5.142	7.952	5.538	8.182		3.457	2.948	3.105	2.339	2.812	5.393	3.202	5.156	2.748	4.814	2.922	5.688
22	5.014	5.084	5.647	4.728	3.909		4.25	4.197	3.949	4.549	4.669	4.283		5.786	7.239	11.277	7.121	4.344	7.539	7.249	9.978	10.855	8.51	11.642	3.07		3.745	4.575	7.678	5.039	3.024	5.195	5.324	6.759	8.296	5.119	9.161	1.812
														4.323	7.823	8.874	5.971	5.221	7.732	8.177	5.763	6.6	10.654	11.099	8.933		2.887	5.046	5.547	4.048	3.358	5.665	5.324	3.295	4.003	7.561	8.297	5.695
Fiber diameter														5.806	6.295	7.329	5.089	9.787	8.879	5.862	7.001	8.774	4.854	8.976	7.793		3.719	4.107	4.409	3.249	7.403	6.382	3.619	3.89	6.26	2.93	6.456	3.98
	wildtype						transgen							5.611	4.311	6.518	7.576	6.948	4.963	5.248	5.064	7.509	5.229	8.652	8.782		3.438	2.885	4.17	5.08	0	0	3.13	2.691	4.76	3.07	6.531	5.223
7	6.038	6.31	6.178	5.911	5.915	5.813	6.561	5.841	5.84	5.398	6.033			4.766	5.785	6.065	5.262	9.881	3.801	6.401	4.243	5.636	4.441	9.325	4.473		3.1	2.877	3.631	3.334	6.284	2.343	3.82	2.311	3.834	2.84	6.235	2.677
10	7.033	6.802	5.796	6.519	5.929	6.114	5.948	6.194	6.077	7.155	6.955	6.147		4.629	6.629	9.264	5.826	9.301	5.165	7.975	6.832	4.975	8.169	6.742	7.519		3.179	3.462	6.625	3.548	6.112	3.437	5.825	3.568	3.12	5.309	3.51	5.068
13	6.617	7.364	7.905	7.648	6.455	7.708	6.198	5.659	6.444	6.223	6.636	6.844		6.869	5.715	9.992	7.993	9.498	7.083	5.314	8.548	5.281	7.471	5.272	6.779		4.351	3.568	6.064	5.632	5.506	4.466	3.684	5.015	2.983	4.852	3.066	5.122
16	7.403	7.51	7.539	7.825	7.087	8.784	7.828	7.276	7.825	7.094	6.733	6.904		4.828	6.198	6.385	6.94	6.051	9.873	5.826	5.878	7.343	5.357	11.983	7.349		3.142	3.867	4.186	4.639	4.465	5.078	3.637	3.222	5.132	3.893	8.824	5.096
19	7.06	7.657	7.29	7.794	7.821	7.8	6.885	7.369	6.513	6.744	7.293	7.066		4.564	8.919	3.229	7.352	3.717	7.547	7.242	6.421	2.515	3.855	7.813	7.441		2.851	5.136	2.005	5.191	2.495	5.35	4.723	3.502	1.489	0	4.508	4.617
22	7.626	7.724	8.361	7.813	6.776		6.622	6.851	6.307	7.154	6.905	6.957		5.279	8.078	10.486	3.484	3.277	8.452	7.962	7.066	9.731	6.769	10.874	6.299		0	4.517	6.541	2.273	1.83	5.499	5.02	4.728	6.86	4.351	7.501	4.102
														7.195	7.376	9.321	7.064	4.621	9.173	3.389	6.926	3.393	9.245	7.061	10.34		5.255	4.124	6.107	5.005	2.97	4.965	2.075	4.547	2.04	5.625	3.83	7.475
Myelin thickness														6.362	7.001	9.489	7.197	4.931	8.907	8.357	6.255	9.064	3.778	10.014	6.675		4.56	4.071	6.46	4.973	2.855	5.674	5.452	2.291	6.499	0.071	7.304	4.552
	wildtype						transgen							5.153	5.692	6.245	6.879	5.465	6.293	9.061	8.478	6.506	11.122	6.087	6.631		3.245	3.336	3.559	4.831	3.311	3.886	5.928	4.429	3.002	8.01	4.055	4.273
7	1.186	1.226	1.156	1.064	1.068	1.064	1.313	1.143	1.06	1.008	1.153			3.577	6.531	5.722	6.866	7.405	6.895	9.436	9.747	7.691	5.852	10.198	5.297		2.055	4.175	3.682	4.686	4.872	4.62	7.172	5.804	5.523	3.661	7.547	3.126
10	1.253	1.154	1.062	1.15	1.135	1.139	0.999	1.165	1.072	1.129	1.307	1.085		7.585	5.999	6.542	6.899	6.649	2.362	7.328	7.053	10.003	7.568	7.485	5.767		4.779	4.304	3.978	4.43	4.333	1.283	3.996	3.627	7.181	5.116	5.485	3.444
13	1.228	1.296	1.305	1.211	1.108	1.257	1.147	1.058	1.152	1.207	1.238	1.203		7.277	8.728	5.25	7.445	5.174	3.842	8.613	5.59	4.976	5.54	5.224	7.744		4.605	5.165	3.506	5.186	3.07	2.11	6.556	3.226	3.207	2.673	2.729	5.181
16	1.374	1.323	1.22	1.488	1.349	1.488	1.608	1.44	1.488	1.227	1.391	1.344		5.722	7.807	8.591	8.195	7.521	4.388	9.735	9.557	7.536	4.808	9.544	9.378		3.598	4.793	5.681	5.335	5.344	2.405	7.149	4.709	5.168	3.309	6.677	7.831
19	1.301	1.286	1.202	1.331	1.24	1.359	1.331	1.368	1.311	1.252	1.316	1.412		4.951	3.46	4.052	4.044	9.502	3.751	5.698	10.261	5.642	7.679	5.519	4.116		3.295	2.09	2.393	2.563	7	2.256	3.904	6.018	3.468	2.895	3.917	2.327
22	1.306	1.32	1.357	1.543	1.434		1.186	1.327	1.179	1.302	1.118	1.337		3.959	5.762	5.623	6.306	3.224	8.396	6.779	8.651	5.871	6.968	7.822	10.253		0	3.408	3.168	4.187	1.572	5.316	4.711	6.196	3.653	4.415	5.157	6.579
														6.239	8.303	6.548	7.328	7.531	8.381	5.167	5.374	9.574	8.547	8.064	8.845		4.243	5.254	3.993	4.816	4.99	5.392	3.159	3.139	7.03	6.27	5.62	5.214
atio axon/fiber diameter														9.579	7.735	4.048	6.577	9.53	6.532	6.333	10.343	3.176	1.482	4.517	5.962		7.255	4.141	2.546	4.296	6.907	4.351	3.54	5.965	2.04	0.601	2.443	3.867
	wildtype						transgen							6.353	9.54	8.209	4.773	6.646	8.43	4.32	9.404	7.863	6.631	3.909	5.066		2.831	5.44	5.009	3.25	4.203	5.8	2.585	5.929	4.968	3.959	2.389	3.27
7	0.594	0.607	0.616	0.634	0.629	0.629	0.601	0.596	0.629	0.621	0.614			5.486	6.36	7.723	4.435	6.814	3.546	10.525	10.774	10.662	4.992	10.565	4.599		3.683	3.491	4.975	2.405	4.042	1.986	7.173	7.148	7.732	2.825	7.332	2.696
10	0.639	0.652	0.626	0.639	0.616	0.62	0.661	0.622	0.638	0.676	0.621	0.642		6.405	3.849	8.496	8.736	6.356	5.349	8.906	6.977	9.697	3.212	7.373	4.065		4.482	2.175	5.461	6.11	3.956	3.357	6.391	3.134	6.839	2.059	4.382	2.796
13	0.616	0.64	0.661	0.673	0.646	0.667	0.622	0.62	0.638	0.607	0.623	0.647		5.421	3.323	6.21	5.559	5.981	9.16	10.971	9.319	10.6	9.379	7.572	5.968		3.752	2.243	3.975	3.812	3.547	5.397	7.725	5.95	7.384	6.617	4.951	3.875
16	0.623	0.642	0.672	0.611	0.614	0.656	0.58	0.604	0.611	0.651	0.588	0.602		3.833	8.031	8.411	5.729	11.407	6.598	6.058	6.652	6.939	8.887	7.737	6.181		0	4.588	5.908	3.643	8.649	4.31	3.988	3.907	4.561	6.248	4.775	3.595
19	0.616	0.654	0.653	0.638	0.667	0.642	0.591	0.618	0.59	0.623	0.634	0.587		6.902	8.97	3.823	2.534	6.183	5.624	7.683	8.024	5.587	7.637	3.357	6.34		5.078	5.578	2.361	1.632	4.175	3.55	5.223	5.199	3.773	5.269	0.071	4.137
22	0.637	0.646	0.67	0.587	0.577		0.633	0.607	0.62	0.632	0.68	0.604		8.88	4.483	7.095	5.708	5.317	5.465	6.371	6.808	8.021	7.519	10.39	7.257		6.975	2.792	4.892	3.828	3.301	3.133	3.373	3.921	5.84	5.076	7.263	5.042
														8.847	4.349	10.005	6.255	3.437	3.362	8.277	8.425	6.989	5.433	10.4	2.546		6.483	2.739	7.583	4.304	2.15	1.982	4.928	3.997	4.635	3.65	6.991	1.397
														6.788	6.615	6.341	4.944	4.537	4.575	9.233	6.032	4.654	7.813	8.477	7.6		3.568	3.902	3.785	3.482	2.876	3.034	5.137	4.06	2.289	5.484	5.42	4.836
														7.615	4.668	8.404	3.894	8.271	4.713	5.014	2.925	6.918	8.318	12.435	11.107		4.775	2.691	5.538	2.815	5.696	2.98	3.446	1.724	4.522	5.404	8.401	6.589
														6.706	4.955	3.977	8.515	7.262	2.78	10.18	6.767	5.064	7.461	5.302	7.642		4.045	3.25	2.369	6.257	4.827	1.711	7.854	4.347	2.426	4.644	3.725	4.581
														8.087	3.872	6.261	8.204	7.407	6.515	6.054	6.666	10.478	4.006	8.259	7.505		5.83	1.977	3.981	4.955	5.307	4.166	3.795	3.951	7.85	2.649	5.17	4.726
														4.593	3.496	9.123	7.145	5.91	8.184	7.515	6.063	4.984	7.416	6.645	5.939		2.706	0.071	6.307	4.673	3.701	5.774	5.034	3.961	3.106	3.997	4.198	3.776
														6.598	3.311	5.674	7.082	6.343	5.028	9.507	6.695	9.701	7.185	10.602	7.768		3.482	2.182	2.819	4.078	4.346	2.988	5.718	4.999	6.876	4.508	7.432	4.454
														6.245	4.571	8.533	6.429	7.02	5.894	9.765	9.077	9.754	8.041	4.319	9.061		4.579	2.959	5.929	4.127	3.571	4.148	6.741	4.085	6.952	5.637	3.039	5.548
														5.845	7.697	4.62	8.469	8.598	3.62	4.564	6.035	11.197	10.748	6.163	5.483		4.08	5.753	2.361	5.193	6.226	2.502	2.837	3.69	8.779	8.142	3.63	3.064
														8.768	6.186	6.319	6.168	8.97	5.425	7.482	6.74	6.614	7.127	5.192	4.019		6.214	3.891	3.989	3.934	4.316	3.186	4.947	4.162	4.271	3.938	3.339	2.586
														4.488	4.591	7.774	4.019	7.411	7.108	8.277	6.439	7.256	9.508	6.824	7.956		3.087	2.788	4.23	2.554	4.941	4.877	5.284	4.195	4.958	6.745	4.44	5.051
														9.131	2.244	9.856	8.193	7.378	5.096	10.195	7.583	10.793	5.548	3.632	8.952		6.442	1.201	7.01	5.537	4.893	3.4	6.7	4.41	7.799	3.277	2.58	6.46
														6.597	10.401	3.85	6.334	6.649	5.932	6.714	8.621	12.107	7.146	10.283	6.9		0.071	7.023	2.716	4.141	4.276	3.596	4.093	2.206	7.24	3.722	8.081	3.834
														7.27	5.315	3.298	5.798	7.78	5.868	7.327	10.6	6.211	12.685	7.948	4.125		4.461	3.671	2.015	3.992	5.475	3.673	4.675	6.795	3.721	8.166	5.655	2.373
														5.889	7.961	8.108	5.495	3.44	8.21	10.134	8.614	10.413	7.969	8.11	3.156		3.476	5.461	5.366	3.334	2.101	5.337	7.176	5.302	6.157	4.903	5.379	1.694
														6.316	3.471	9.891	5.519	6.078	8.443	6.613	5.824	10.758	10.984	2.3	6.014		3.859	1.947	5.891	3.503	3.823	5.792	3.089	3.348	7.671	7.327	1.066	4.002
														7.495	9.2	4.149	6.624	8.958	2.5	9.461	9.329	6.622	3.336	10.564	6.811		0.071	6.95	2.611	4.441	6.172	1.534	5.713	6.069	4.364	2.18	7.505	4.869
														5.52	8.554	6.53	3.733	9.711	4.401	6.214	9.114	9.39	4.403	8.034	3.135		3.697	6.276	4.088	2.201	6.707	3.032	3.755	6.406	4.531	2.515	4.764	1.518
														7.858	6.313	4.972	5.637	10.267	6.914	9.114	5.523	8.914	5.997	4.906	8.029		5.621	4.13	3.173	3.548	7.217	4.523	6.596	2.843	5.784	3.745	2.432	0.071
														7.524	6.69	6.61	6.663	10.538	2.463	6.226	6.638	8.253	6.671	3.849	6.356		0	4.538	3.673	4.003	7.886	1.433	4.354	4.218	5.959	3.92	2.048	4.106
														5.274	5.229	7.128	6.967	3.853	3.519	5.179	7.023	6.756	9.037	6.869	9.336		3.447	3.369	4.674	4.886	2.37	2.319	3.193	4.109	4.109	6.414	4.636	6.286
														8.655	9.119	11.349	4.619	4.57	7.826	6.088	8.598	7.062	3.632	7.004	8.265		6.686	6.701	8.631	3.052	3.099	5.404	3.965	5.338	3.995	2.173	4.556	6.822
														8.296	8.22	8.829	5.057	5.948	6.214	10.039	7.774	7.469	4.869	7.563	5.626		5.326	5.411	6.396	3.134	3.749	4.139	6.575	0.071	5.284	2.81	4.67	3.503
														7.261	4.938	8.866	7.818	4.997	5.001	6.647	8.345	6.821	4.106	5.97	8.222		5.419	3.166	5.948	5.026	3.229	3.318	4.191	5.11	4.232	2.361	3.413	4.132
														7.529	3.17	9.27	7.508	5.65	3.94	3.85	4.5	5.836	4.48	3.881	9.13		5.393	1.875	6.094	5.191	3.738	2.474	2.882	3.012	3.651	2.413	2.711	6.198
														2.661	8.296	7.415	5.914	5.659	4.277	7.066	9.612	7.819	4.228	9.889	5.058		1.725	6.047	5.384	3.856	3.228	2.766	4.306	6.046	5.274	2.381	6.238	3.101
														6.706	2.995	8.924	3.749	5.932	6.007	9.269	11.238	8.261	4.001	6.799	10.797		4.036	1.624	6.121	2.193	3.732	3.633	6.136	8.091	5.829	2.431	4.436	7.986
														3.228	8.249	5.518	6.216	4.99	3.486	11.214	8.368	7.486	6.526	7.394	5.744		1.861	6.126	4.109	4.491	3.458	1.938	7.303	5.667	5.401	4.203	3.962	3.232
														6.538	7.919	6.884	3.786	11.988	4.913	12.053	8.782	9.546	7.025	7.196	5.211		4.94	5.393	4.503	2.487	4.678	3.395	8.285	5.932	7.216	3.81	4.937	3.203
														6.162	7.058	9.172	6.18	5.806	2.597	8.01	10.155	3.757	8.74	6.804	4.58		3.597	4.732	6.476	3.306	3.461	1.098	4.959	5.24	2.178	5.762	4.597	2.303
														8.815	8.667	4.961	4.478	7.185	5.168	5.516	5.401	5.071	7.258	5.694	6.617		7.064	5.429	2.628	2.973	5.045	3.278	3.142	3.093	3.378	5.015	3.502	4.45
														5.446	4.277	7.949	7.71	7.104	7.735	7.649	5.541	3.631	7.923	5.047	5.908		3.233	2.688	5.763	5.236	4	4.239	3.082	3.296	1.941	5.295	3.053	3.433
														2.356	3.294	7.302	7.051	11.003	6.503	8.129	5.244	8.539	2.97	7.09	7.913		1.445	2.002	3.947	4.778	8.404	3.868	5.172	2.76	6.137	1.615	4.103	4.49
														7.958	5.472	7.814	4.895	10.863	4.737	3.117	8.848	11.127	8.934	3.586	6.522		5.721	3.731	4.668	2.679	8.23	2.767	1.72	5.549	8.289	6.005	2.174	3.961
														6.454	8.253	2.678	5.369	10.695	5.559	7.929	6.696	10.657	6.097	7.8	5.936		0	4.275	1.638	3.198	7.894	3.967	4.54	4.225	7.652	3.793	5.397	4.311
														4.102	4.846	10.307	6.846	9.648	2.669	4.053	6.985	9.912	5.671	10.386	7.505		2.372	3.003	7.263	3.854	6.437	1.283	2.23	4.038	7.403	3.464	7.753	4.186
														9.002	8.968	8.619	4.212	9.03	8.014	8.613	3.411	6.471	4.661	7.661	5.881		6.572	6.266	5.414	2.669	5.928	4.9	6.295	2.09	3.938	3.287	5.301	3.904
														7.443	6.204	8.016	5.733	10.487	5.277	3.588	6.109	3.902	10.157	9.263	7.846		4.831	3.488	5.458	3.667	7.97	3.043	1.782	3.694	2.393	6.263	6.942	4.473
														6.149	6.298	9.055	5.787	9.427	7.139	4.057	10.773	6.545	5.04	6.714	6.311		3.688	3.568	7.004	3.909	6.592	4.809	2.669	7.2	4.608	2.917	4.261	0.071
														6.016	7.251	7.792	7.632	11.194	5.539	8.816	6.269	11.325	3.578	6.249	8.884		0.071	5.08	5.043	5.365	8.5	2.994	5.362	4.223	7.806	2.024	4.01	6.115
														5.808	5.673	7.573	7.316	10.578	4.385	9.415	6.084	5.807	8.574	4.694	6.355		3.861	3.238	5.516	5.064	7.885	2.31	6.654	4.333	3.184	4.584	3.056	4.089
														4.066	2.982	8.672	5.955	11.481	7.458	7.923	11.705	5.142	8.394	10.788	8.683		2.729	2.027	6.664	3.761	8.392	4.864	5.003	6.777	3.073	5.444	7.557	5.908
														9.061	3.045	4.285	5.872	8.454	7.653	12.019	3.935	6.71	5.852	8.271	3.957		6.299	1.847	2.388	4.388	5.466	5.089	8.671	2.191	4.313	3.942	5.031	2.466
														6.312	5.337	11.317	5.005	7.467	5.41	9.35	5.007	10.467	4.999	9.837	6.911		3.699	3.073	8.007	3.112	4.814	3.245	4.627	3.113	0.237	2.753	6.774	4.619
														6.308	3.023	10.978	4.613	8.934	5.622	7.179	6.531	6.663	5.498	10.862	8.163		3.651	1.727	7.32	2.748	6.113	3.207	4.352	4.192	4.581	3.186	7.254	5.562
														3.297	5.236	9.968	5.896	7.93	3.474	11.13	9.038	4.855	2.69	11.93	3.525		2	3.251	7.365	2.824	4.807	0.071	7.179	5.678	2.533	1.393	8.958	2.089
														6.669	4.017	5.278	5.479	6.892	2.914	6.556	4.267	10.614	8.844	9.405	9.705		4.31	2.205	3.807	3.441	4.295	1.793	3.542	2.53	7.938	5.523	6.309	6.708
														8.501	5.018	6.768	5.863	6.354	5.991	8.172	7.199	6.805	8.596	7.018	5.055		5.987	0.071	4.128	3.623	4.479	3.536	5.022	4.807	4.651	5.688	4.464	2.581
														5.202	4.885	5.512	6.516	5.614	3.793	10.504	5.38	7.929	3.759	7.134	8.261		3.279	3.475	3.531	4.062	3.248	2.645	7.316	3.336	5.304	2.017	5.044	5.099
														8.403	3.811	10.25	4.135	6.209	5.603	8.767	9.409	6.871	8.587	5.74	9.088		6.546	2.787	7.446	2.538	3.525	3.003	6.534	6.127	4.624	5.529	3.299	4.873
														4.011	4.269	4.052	10.8	7.3	8.166	10.072	6.483	5.867	8.969	12.479	5.378		2.207	2.596	2.682	5.005	4.996	5.232	5.262	3.886	3.856	5.384	9.242	3.423
														6.064	4.575	5.047	5.449	3.315	5.244	10.697	7.646	11.244	8.47	7.73	6.215		3.636	2.653	3.376	3.333	2.019	2.711	7.537	4.748	9.156	5.615	4.192	2.86
														7.1	2.85	9.178	4.321	7.092	6.515	6.966	9.734	5.269	8.877	10.037	8.67		4.269	1.684	6.849	0	4.472	4.44	4.762	6.031	3.533	6.55	7.064	6.296
														7.289	3.181	7.696	7.362	3.401	8.554	7.728	7.78	13.25	9.813	11.289	9.091		4.692	2.152	5.335	4.843	2.142	5.952	5.327	5.081	9.464	6.599	8.088	5.693
														5.479	4.842	6.085	8.14	4.826	6.426	7.161	6.451	4.566	13.359	10.634	9.788		3.688	3.089	3.96	6.024	2.717	3.759	4.868	3.277	2.699	8.95	7.689	7.179
														4.811	7.654	4.174	6.354	5.075	6.81	7.643	5.948	11.201	11.14	5.738	5.417		3.11	4.996	2.114	3.688	3.411	4.93	5.471	3.383	8.474	7.858	3.07	3.033
														6.529	3.254	3.937	7.692	7.195	7.115	7.635	12.62	6.093	9.884	9.135	5.826		4.717	2.224	2.916	5.048	3.086	4.404	4.355	8.885	3.482	7.019	5.822	3.75
														4.098	4.619	6.864	4.803	7.497	5.542	7.571	6.482	3.173	8.342	9.391	6.381		2.617	3.104	5.076	3.117	4.582	3.555	3.891	5.074	1.841	5.584	4.865	4.104
														5.935	5.249	5.423	5.378	5.015	6.712	9.581	9.635	5.649	4.486	10.901	5.085		4.019	3.706	3.255	3.3	3.27	4.61	7.27	4.537	3.546	2.549	7.448	3.147
														7.074	5.315	5.573	6.106	8.327	8.31	6.452	8.856	5.905	12.182	9.214	3.297		3.656	3.68	3.723	3.729	5.602	4.952	5.063	6.05	4.007	7.136	5.859	1.911
														3.391	9.643	4.865	7.043	5.619	3.417	4.706	5.216	7.493	9.124	10.05	7.47		1.441	7.001	2.844	4.196	2.754	2.455	3.183	3.134	4.463	4.233	7.483	4.932
														4.44	5.393	3.838	8.215	7.101	9.865	9.311	8.876	8.004	5.619	10.87	4.39		2.594	3.157	2.499	5.419	4.897	5.331	6.562	5.668	5.902	3.105	8.305	3.16
														8.958	6.096	8.74	5.29	7.823	2.886	6.971	8.545	8.444	5.003	10.444	10.622		6.179	4.008	5.928	3.364	5.109	1.84	4.053	5.476	6.019	2.687	7.515	5.738
														4.269	8.659	7.473	2.809	10.039	5.481	9.806	6.76	9.72	4.692	7.41	7.574		3.082	5.225	4.374	1.651	7.156	3.482	6.098	4.74	7.422	2.688	5.289	5.165
														6.184	6.123	4.761	5.932	6.417	5.137	7.551	8.912	7.365	6.324	6.185	4.51		4.181	0.071	2.584	3.684	3.727	3.488	4.871	5.769	5.345	3.273	4.417	3.096
														4.099	6.658	2.73	5.428	9.544	7.269	5.432	8.912	7.919	5.652	10.456	6.378		2.76	4.336	2.002	3.408	6.555	4.973	3.379	5.029	4.694	3.649	7.523	3.581
														4.875	3.059	2.778	6.942	10.991	7.642	6.297	6.063	7.31	10.461	4.733	5.225		2.966	1.882	2.114	4.665	6.885	4.4	3.708	4.061	4.95	6.957	3.175	2.914
														4.118	7.68	5.939	8.456	6.35	5.644	5.836	6.333	10.669	10.106	10.094	7.88		2.755	0.071	3.646	5.969	4.068	4.01	3.933	3.662	7.859	7.416	6.779	4.7
														6.679	6.258	5.46	7.603	10.123	6.286	6.84	5.731	10.33	5.713	9.75	6.687		4.014	4.219	3.073	5.38	7.021	4.045	4.807	3.34	7.888	3.318	6.623	3.961
														6.642	5.224	9.523	7.667	10.123	3.123	5.513	10.451	5.938	8.788	10.605	5.559		3.647	0.071	7.002	0	7.935	1.813	3.762	6.272	3.826	5.174	6.824	3.582
														5.288	8.259	10.104	5.651	6.098	5.352	9.229	6.875	9.71	9.168	9.106	5.421		3.243	5.102	7.115	3.399	4.237	3.276	6.094	3.785	7.278	6.248	5.426	3.224
														6.381	7.313	7.586	8.944	5.522	4.866	8.072	3.497	5.335	8.348	8.611	7.172		3.714	4.783	4.333	6.189	3.773	2.943	5.106	1.813	1.921	5.294	4.724	4.734
														5.503	6.431	4.577	7.475	8.266	4.427	7.464	5.723	6.784	7.204	6.231	4.049		3.073	4.3	3.023	4.749	5.137	2.855	5.267	3.653	4.542	4.714	4.452	2.133
														8.12	4.823	6.043	7.41	3.589	7.24	5.109	6.646	6.424	5.335	4.728	8.57		5.282	0.071	4.015	4.877	2.397	5.061	3.048	3.805	4.578	3.838	2.908	5.027
														7.964	7.105	5.261	3.402	7.653	5.469	6.091	5.577	8.423	13.458	11.057	4.998		5.825	4.781	2.831	2.174	4.96	3.691	4.377	3.282	6.16	8.913	7.695	2.765
														5.555	7.749	5.585	6.115	9.761	2.702	5.597	6.934	5.462	6.969	5.263	7.621		3.495	5.348	3.293	3.883	6.778	1.493	3.567	4.014	3.087	4.569	0.071	4.223
														6.624	6.791	7.076	7.602	3.242	7.145	10.841	10.244	5.937	8.106	3.242	9.109		4.799	4.267	4.358	4.821	2.222	3.805	7.747	5.844	3.65	4.841	2.191	7.013
														7.442	3.408	7.287	6.001	3.307	7.227	5.963	7.879	5.069	12.662	9.177	6.797		4.77	1.937	4.996	3.516	1.897	3.668	3.05	4.342	3.274	8.53	6.616	4.399
														7.158	7.598	5.196	5.441	9.103	4.853	5.212	9.142	5.831	5.475	4.38	7.261		4.503	5.43	3.811	3.46	4.399	2.9	3.906	5.683	3.67	2.987	2.399	5.03
														7.044	7.268	5.264	5.337	4.351	4.129	7.383	6.801	7.724	6.118	8.515	8.738		5.301	5.256	3.302	3.08	2.431	3.103	5.665	3.667	5.674	2.122	5.071	4.641
														5.442	6.794	5.061	6.55	4.658	6.562	3.649	3.556	7.329	12.051	5.137	5.056		2.926	2.974	3.22	4.636	2.875	4.3	2.126	2.703	5.465	7.442	3.201	3.216
														7.992	7.897	4.585	5.724	6.483	9.118	4.159	4.314	7.831	8.312	5.424	10.908		5.149	5.731	2.512	3.799	0.071	5.956	2.493	2.401	5.026	5.455	3.413	7.672
														4.19	2.847	4.354	4.153	10.809	6.131	7.941	11.904	4.423	5.345	9.462	4.66		0.071	1.899	2.732	2.465	7.923	3.781	5.544	8.613	2.825	3.393	5.401	3.298
														9.855	6.752	4.422	7.864	4.882	5.998	13.228	7.826	2.919	7.979	8.531	3.399		7.136	4.453	2.736	5.43	3.314	3.506	9.956	5.898	1.949	3.915	5.755	2.35
														5.116	4.837	5.295	3.523	3.103	5.193	7.494	4.571	5.768	5.558	6.912	5.034		3.435	2.765	3.682	2.04	2.082	3.255	4.997	2.232	4.152	3.377	4.585	3.342
														9.289	2.835	4.225	5.756	8.009	5.673	10.795	8.345	5.779	4.794	8.579	4.48		6.118	1.489	2.721	3.532	5.58	3.473	7.671	6.464	3.272	2.925	6.184	2.801
														7.439	7.054	6.479	4.768	6.356	6.889	3.514	3.408	8.073	10.058	6.039	8.009		4.885	5.002	4.691	3.041	3.908	4.523	2.237	2.035	5.363	7.96	3.373	5.52
														8.943	7.329	4.821	6.784	5.035	5.524	6.944	8.705	5.44	4.131	9.035	8.043		6.44	4.725	2.93	4.7	3.173	3.805	5.121	6.668	3.096	2.641	5.661	5.627
														6.33	5.771	5.831	5.832	10.112	5.245	9.958	12.233	10.487	4.481	9.756	5.38		3.993	3.342	3.787	3.785	7.229	2.472	6.58	8.087	5.628	3.092	7.134	3.022
														5.756	3.429	4.999	8.023	6.9	9.856	9.045	9.131	10.381	7.862	7.88	3.686		0	2.15	2.86	5.225	3.882	6.422	6.368	6.75	7.566	4.069	5.383	2.309
														3.872	3.774	6.135	3.523	9.668	4.414	6.78	8.601	6.072	3.108	5.702	6.176		2.188	2.3	3.952	2.102	7.012	2.845	4.754	6.331	4.03	1.488	3.621	4.145
														6.637	6.912	5.581	3.237	4.961	8.881	6.086	6.919	10.291	10.999	10.662	7.835		4.524	4.336	3.143	2.064	0	5.683	4.725	4.465	5.426	4.657	7.231	5.579
														5.487	6.622	7.73	5.768	6.354	5.527	9.411	5.073	4.829	5.613	9.991	5.265		3.158	4.162	5.101	3.52	3.999	3.418	5.564	3.571	3.123	3.278	7.672	3.13
														3.426	6.164	7.904	6.645	7.444	8.095	11.593	5.271	4.687	4.31	9.058	6.557		2.22	3.79	5.374	4.379	4.86	5.422	8.464	3.963	2.983	2.642	5.777	3.184
														4.646	4.994	7.861	3.353	5.104	7.079	10.072	7.739	5.626	6.746	10.495	5.9		3.01	2.791	4.537	1.844	3.246	4.594	7.058	5.248	3.601	4.99	7.238	3.688
														6.207	6.705	4.508	5.493	5.147	6.677	4.98	3.192	7.899	7.596	10.813	5.337		3.902	3.547	2.15	3.508	3.646	4.34	3.035	1.796	5.284	4.875	7.745	3.085
														5.029	3.312	8.243	3.319	9.578	7.512	7.199	5.159	6.274	4.774	7.137	6.907		3.164	1.83	5.452	1.787	6.794	5.331	5.005	3.532	4.04	2.703	4.344	4.702
														3.477	8.162	7.636	5.325	7.146	7.93	10.515	5.47	7.888	9.034	9.803	5.584		1.864	5.01	5.628	3.152	5.1	5.48	6.73	3.787	5.769	6.727	6.929	3.192
														8.182	5.233	4.924	7.167	8.823	3.633	5.507	5.78	5.897	7.108	7.008	9.68		5.993	3.076	2.912	5.581	6.266	2.361	3.817	4.138	4.044	4.14	4.91	4.875
														7.634	9.204	6.703	7.199	8.271	8.902	3.963	6.164	8.561	3.828	6.862	8.109		5.049	6.184	4.695	4.902	5.883	5.939	2.278	3.777	5.761	1.867	4.555	2.22
														3.662	7.264	8.576	3.797	5.223	9.013	5.875	5.6	6.528	10.058	8.744	8.146		2.212	4.438	5.932	1.758	3.383	6.49	3.881	2.853	4.199	5.259	6.059	5.094
														7.726	4.874	7.776	4.143	8.769	6.453	10.052	4.4	9.062	6.532	5.427	5.611		0	2.924	5.114	0	6.224	4.022	6.709	2.993	5.954	3.791	3.507	3.279
														8.461	3.741	4.965	7.716	9.777	5.19	9.31	5.791	3.909	8.328	8.653	4.828		6.01	2.264	2.764	4.809	7.294	3.111	6.33	3.895	2.587	4.045	5.078	2.817
														6.735	6.191	2.758	7.896	10.531	5.732	10.322	6.807	5.599	5.103	6.558	4.977		3.418	3.879	1.615	5.254	6.253	3.764	7.125	4.499	3.69	3.408	4.857	3.105
														3.156	7.802	5.054	6.992	4.344	2.632	5.197	3.745	8.293	8.969	10.917	8.378		2.005	5.642	3.288	4.674	2.907	1.805	3.153	0.071	6.068	4.976	8.105	5.389
														4.431	6.204	1.893	7.897	5.67	7.527	9.088	9.197	10.88	5.609	7.276	3.512		2.895	3.773	1.001	5.198	3.828	5.124	6.101	6.162	8.02	3.588	5.219	2.096
														6.968	5.472	4.018	5.661	8.932	4.464	7.275	3.073	8.591	5.425	10.732	4.259		4.584	3.853	2.562	3.623	5.531	2.932	5.438	1.83	6.393	0.071	8.111	2.45
														4.713	6.655	3.535	5.989	5.456	5.782	9.708	7.413	5.493	4.685	5.95	5.94		3.284	4.335	2.571	3.797	4.064	3.711	6.716	5.159	3.304	2.443	3.821	3.472
														5.345	7.806	7.254	4.152	12.418	5.486	10.333	9.947	5.35	9.739	8.181	3.938		3.053	4.956	4.843	2.587	9.27	3.145	8.085	7.253	3.157	7.198	5.84	2.708
														3.085	3.482	5.164	8.131	5.643	3.373	9.025	4.974	6.83	7.424	10.967	6.33		1.75	2.067	3.235	5.449	3.633	2.315	5.396	3.508	4.198	4.519	6.264	4.461
														6.761	5.1	2.8	4.07	6.126	6.272	9.522	4.118	12.419	9.473	5.682	8.415		4.368	2.924	1.909	2.374	3.701	3.971	6.225	2.433	10.06	5.669	4.045	6.797
														4.31	5.999	5.77	5.218	9.973	7.424	7.746	9.253	6.335	5.082	8.22	4.897		2.84	3.424	3.777	2.892	5.45	4.867	5.307	5.987	4.233	2.717	4.961	3.1
														8.262	6.784	7.642	4.964	6.432	6.904	5.334	4.359	6.323	4.578	11.682	8.851		6.325	4.906	5.763	3.09	3.48	4.603	3.926	2.862	4.445	2.687	8.686	6.244
														2.86	4.687	3.155	7.278	9.84	4.971	5.738	5.974	4.257	5.11	7.121	6.657		1.896	2.399	2.059	5.019	7.133	0.071	3.79	4.002	0	2.955	4.052	4.71
														3.636	8.048	5.792	7.046	3.903	6.85	9.146	7.12	5.79	5.753	5.626	7.71		2.211	5.854	4.243	4.543	2.647	4.881	6.421	4.757	3.922	3.689	3.811	5.396
														8.722	5.818	3.958	7.793	9.739	4.692	4.632	6.656	3.832	3.661	10.124	5.53		6.327	3.867	2.412	5.408	5.952	3.024	3.393	4.123	1.809	2.273	6.333	3.706
														4.872	5.847	4.71	3.817	6.042	8.053	6.587	6.65	10.622	6.308	8.638	1.841		3.356	3.52	2.998	2.531	4.205	5.978	4.208	4.331	8.276	4.043	6.454	1.017
														7.203	2.957	4.446	7.593	10.744	4.357	5.559	6.566	9.199	6.274	7.422	6.095		4.049	1.68	2.774	5.358	6.815	2.593	3.686	4.527	6.909	4.201	4.84	3.775
														7.809	6.803	7.29	5.318	4.834	8.703	5.442	6.078	7.472	6.168	6.486	7.452		5.716	4.576	4.254	3.389	3.606	5.95	3.494	3.955	5.786	4.246	4.227	4.571
														8.224	4.545	8.235	7.353	5.43	6.962	5.055	4.401	9.766	7.392	7.386	6.333		5.926	2.691	5.777	4.684	3.863	4.097	3.088	2.028	6.717	5.158	4.48	4.251
														7.821	5.644	4.697	9.801	4.81	4.878	3.988	6.924	6.747	7.617	11.954	6.517		6.1	3.398	2.938	6.045	2.554	3.078	2.26	4.785	4.742	4.004	9.102	4.12
														7.164	5.203	6.037	7.138	10.733	7.068	4.686	4.025	5.433	7.281	5.945	5.864		4.657	2.962	3.263	3.671	6.36	4.818	2.93	2.332	3.169	5.05	3.429	3.808
														3.88	7.758	4.826	4.824	10.372	4.834	8.048	4.985	6.345	4.943	7.387	6.367		2.658	4.941	2.584	3.163	7.819	2.949	5.331	3.201	3.523	2.66	5.251	4.171
														8.691	3.654	8.314	6.24	7.666	6.651	4.971	9.412	6.503	11.553	9.271	5.224		6.479	2.167	4.686	4.515	5.198	4.345	3.481	6.353	3.711	7.235	6.318	3.298
														5.987	7.553	5.606	5.124	4.767	5.5	12.033	4.662	6.152	7.064	11.635	5.689		4.185	5.108	2.994	3.229	2.75	3.73	8.488	3.008	3.385	4.388	8.564	3.455
														10.14	3.688	7.899	6.09	8.322	6.507	6.583	4.495	5.391	5.175	9.019	7.246		7.379	2.334	5.428	4.225	4.297	4.455	4.222	2.712	3.383	0.071	6.465	4.276
														8.981	8.345	3.678	3.314	6.881	5.354	6.718	6.06	4.89	7.823	10.519	4.148		6.266	5.838	2.105	2.113	4.846	3.447	4.711	4.206	2.986	0.071	8.78	0.071
														5.985	7.987	2.82	8.86	3.494	3.855	10.961	3.078	7.853	6.217	8.274	5.566		3.918	5.227	1.521	6.636	2.305	2.847	7.385	1.687	5.387	4.024	4.936	3.292
														2.489	4.672	4.946	8.887	5.641	3.794	10.616	6.713	5.268	7.153	6.56	9.667		1.608	3.107	3.164	5.125	3.709	2.492	7.168	4.766	3.527	4.558	4.252	6.696
														10.076	7.999	6.749	7.666	4.68	7.506	9.628	6.975	5.69	4.764	5.203	9.124		7.547	5.776	4.485	4.939	3.276	4.552	6.619	4.948	3.87	3.217	3.507	6.556
														7.027	8.257	5.138	7.238	8.01	8.954	5.862	5.036	11.659	4.759	10.325	7.912		4.817	5.848	3.546	4.932	5.624	5.356	3.879	3.207	8.994	2.702	7.338	4.465
														5.023	3.347	8.22	8.204	10.314	5.332	6.153	5.552	8.363	3.588	7.101	9.454		2.991	1.776	4.048	5.541	7.131	3.58	4.347	4.054	5.257	2.161	5.023	4.846
														3.145	8.941	8.158	5.126	7.405	9.731	4.185	11.331	10.466	5.635	5.479	6.305		2.02	6.451	5.316	3.165	4.627	6.788	2.794	7.298	7.91	3.619	3.354	4.099
														4.477	7.157	5.367	7.405	10.733	8.872	9.844	6.204	6.377	2.891	8.495	4.774		2.685	4.489	3.3	4.988	7.386	6.001	5.828	3.802	3.416	1.699	5.898	3.172
														6.232	5.753	9.172	5.886	4.707	9.546	4.08	7.654	11.227	7.157	4.019	8.884		3.987	3.33	5.948	3.758	3.19	6.755	2.311	4.321	8.58	4.649	2.438	5.69
														7.655	2.503	6.519	6.151	11.104	7.632	7.03	6.782	10.968	8.868	3.651	7.533		5.502	1.583	4.07	4.34	7.38	5.005	4.379	4.576	8.663	7.061	2.201	5.22
														6.998	5.051	4.069	7.422	12.167	6.154	6.621	9.576	11.047	5.736	9.012	7.044		4.465	3.065	2.159	5.086	9.017	3.704	4.401	6.404	8.401	3.676	5.525	5.338
														9.854	6.425	5.036	5.066	3.003	4.319	7.708	4.307	9.461	6.458	9.718	7.617		6.642	3.827	3.255	3.4	2.105	2.641	5.491	2.908	6.952	3.983	6.435	4.782
														7.697	6.817	9.207	3.88	6.676	10.017	11.535	6.632	6.621	6.771	6.265	4.294		0	4.52	6.501	2.441	4.066	6.802	7.723	4.092	4.415	4.558	3.967	2.916
														8.323	8.539	9.049	7.213	11.668	7.364	6.985	6.699	8.396	6.745	6.985	5.079		6.175	5.192	6.882	5.002	7.929	4.762	4.828	4.139	5.207	4.014	4.833	3.093
														4.175	4.431	5.105	3.595	12.865	7.926	6.323	6.73	4.269	5.972	7.698	6.686		2.615	3	0.071	2.434	8.645	5.715	4.276	4.827	2.597	2.83	5.61	4.445
														5.659	8.6	5.719	6.61	5.519	8.73	7.98	5.861	10.726	3.925	7.249	8.571		0	6.144	3.609	4.344	3.362	5.07	5.902	3.556	7.733	2.775	5.231	5.228
														8.328	3.517	5.28	7.255	10.485	6.009	5.484	7.565	10.053	5.028	10.256	7.009		5.889	2.309	3.609	4.431	7.395	3.63	3.598	3.857	7.377	1.525	6.808	5.128
														4.874	6.104	5.615	9.366	4.744	6.497	5.332	6.138	5.163	6.709	9.293	6.614		2.857	4.02	3.62	5.728	3.042	4.736	3.544	3.878	2.648	3.951	6.875	4.583
														6.639	6.706	5.233	8.045	6.715	8.166	6.415	6.792	10.122	9.323	11.706	5.685		4.773	3.653	3.651	5.193	4.55	4.007	4.807	4.179	7.604	6.89	7.469	3.413
														6.574	5.042	5.674	3.829	12.611	6.254	10.653	9.292	9.916	2.995	6.774	7.709		4.497	2.934	3.626	2.34	9.434	4.012	8.108	6.053	7.309	1.665	4.655	4.573
														4.68	7.945	5.638	2.978	10.253	5.985	8.98	11.691	9.08	8.692	4.505	3.596		3.174	5.871	3.483	2.142	6.429	3.573	6.057	7.992	5.04	5.427	2.354	2.329
														8.182	5.508	7.167	5.373	4.279	6.992	5.86	10.75	5.832	7.707	9.494	6.177		4.917	3.461	4.802	3.389	2.304	4.118	3.922	6.81	4.122	5.485	6.611	3.677
														4.735	3.733	3.977	5.788	11.677	3.4	9.457	5.748	11.415	4.456	10.756	8.062		3.124	2.332	2.239	3.454	8.405	2.005	5.792	3.79	9.11	2.791	5.91	5.326
														5.22	6.47	4.733	7.529	10.35	3.207	11.556	9.154	8.232	8.07	9.621	5.108		3.009	4.13	2.694	5.514	7.827	1.812	8.374	6.274	5.856	5.148	6.309	3.123
														4.58	8.77	5.79	8.899	12.812	5.787	9.244	7.447	6.842	6.203	8.159	8.708		2.976	6.39	3.412	6.457	9.122	3.518	5.924	4.747	4.462	3.011	6.218	6.328
														4.912	6.266	4.609	2.501	11.822	6.058	4.918	4.529	9.019	7.96	8.724	5.66		3.128	4.11	2.84	1.429	6.834	4.057	3.154	3.282	6.812	5.799	5.916	3.225
														5.416	2.757	6.209	7.894	11.2	8.634	5.759	6.616	6.519	11.044	5.936	3.896		3.223	1.867	4.106	5.897	8.492	6.153	3.354	4.821	4.418	7.949	3.714	2.087
														9.136	4.007	8.528	4.605	9.991	4.705	5.884	5.375	8.341	9.236	10.268	9.96		7.016	2.328	5.679	3.169	6.771	3.4	4	3.624	4.728	6.285	7.496	7.427
														6.564	9.118	7.764	5.101	6.634	8.172	5.863	10.259	3.612	5.281	10.127	5.595		4.299	5.027	4.848	3.2	4.298	4.367	3.612	6.366	2.02	2.962	6.469	3.512
														7.261	4.026	4.254	4.806	8.96	8.848	7.229	3.669	5.634	6.317	9.575	3.288		4.594	2.174	2.708	3.249	6.468	6.469	5.336	2.167	3.907	3.907	6.26	1.932
														4.886	8.136	8.145	8.068	9.48	6.624	6.888	7.062	5.348	6.561	8.687	7.633		3.03	5.688	5.335	5.36	7.052	4.634	4.589	4.313	3.311	4.49	4.547	4.984
														6.59	5.806	7.244	8.286	9.546	6.924	7.352	8.275	5.861	7.506	10.636	3.959		4.246	3.669	5.205	5.596	6.54	4.062	5.306	5.394	3.534	4.335	7.761	2.546
														6.092	6.313	3.609	2.885	9.861	4.022	6.978	5.328	6.201	5.828	9.848	6.763		4.279	4.05	2.406	1.769	7.401	2.538	4.543	3.737	3.441	3.644	7.565	4.592
														4.778	3.014	4.247	7.312	6.265	6.828	6.77	11.03	4.879	7.284	10.461	7.389		3.016	2.114	3.098	4.746	4.042	4.848	4.293	7.525	2.814	4.78	6.624	4.068
														4.52	5.002	6.265	6.583	7.601	6.254	6.347	8.867	7.254	5.049	10.683	6.775		2.63	3.156	3.848	4.412	4.774	3.821	4.454	5.763	4.792	2.737	7.29	4.171
														4.312	2.63	4.945	6.735	8.046	5.615	7.674	9.975	6.196	6.73	6.116	5.683		2.556	1.449	2.712	4.486	5.629	3.427	4.113	6.939	4.19	3.869	4.204	1.352
														6.422	4.669	6.052	7.723	7.731	7.228	7.314	10.295	9.281	6.336		9.83		4.115	2.831	3.638	5.555	5.312	5.009	4.024	7.288	5.89	4.344	9.608	6.853
														5.037	5.135	4.402	7.271	5.89	7.083	9.1	7.5	11.229	5.994		5.678		3.112	3.099	2.616	4.945	3.865	4.753	5.56	4.765	8.515	3.707	7.708	3.599
														7.803	5.311	7.123	9.376	7.293	7.733	10.345	8.759	10.367	2.864		7.491		5.259	3.273	4.522	7.719	4.903	5.018	6.941	6.179	8.176	1.903	5.007	4.251
														7.909	8.722	9.108	5.443	11.244	6.329	7.76	8.965	7.791	4.893		8.711		3.995	5.844	5.418	3.579	8.119	3.73	4.898	5.615	4.961	3.108	4.256	5.986
														5.715	4.867	7.238	6.82	8.194	6.251	8.829	11.517	9.595	3.009		5.587		3.33	3.012	4.068	4.598	6.002	3.867	5.181	7.973	6.959	1.704	5.484	3.559
														5.906	6.4	8.431	6.41	9.822	9.57	10.057	9.987	11.902	6.627		5.74		4.091	4.041	6.272	4.255	7.337	6.135	6.007	6.602	8.094	4.475	5.689	3.563
														6.09	5.946	7.46	9.16	4.617	8.814	9.797	11.407	10.19	4.573		7.829		4.182	4.148	5.093	6.819	3.263	5.799	7.204	7.937	7.321	2.814	1.711	5.649
														4.291	5.105	4.251	7.828	9.523	5.518	9.778	11.604	10.761	5.663		10.474		2.61	3.524	2.384	5.1	7.229	2.86	6.739	7.818	7.033	3.477	5.34	7.003
														3.598	2.633	7.196	8.64	9.692	3.922	5.052	5.836	9.651	6.389		4.639		2.345	1.103	4.688	6.288	7.067	3.063	2.837	3.741	5.05	4.514	9.293	3.177
														3.292	3.632	7.663	8.3	8.181	3.828	8.054	9.901	9.726	4.915		4.555		2.21	2.062	4.669	5.942	5.923	2.632	5.215	7.527	6.947	2.627	3.2	2.7
														3.193	5.872	4.594	8.468	6.581	9.014	10.74	4.008	4.821	4.015		6.217		2.229	3.859	2.852	6.25	4.097	6.349	7.469	2.796	3.215	2.045	5.579	4.251
														6.145	6.412	8.317	7.42	5.489	6.103	9.094	5.791	7.127	6.928		5.831		4.309	4.56	5.142	5.5	2.868	2.37	4.519	3.573	4.27	3.912	6.994	3.575
														9.118	6.493	8.924	5.212	5.61	4.271	6.964	5.646	7.576	6.832		6.137		6.81	4.165	5.746	3.421	3.232	2.897	3.708	3.854	5.28	3.453	3.463	3.651
														7.072	3.593	8.402	8.011	4.669	4.686	6.561	7.879	7.311	11.097		7.58		4.968	2.301	5.814	5.432	3.241	3.167	3.353	5.667	5.098	6.683	5.515	4.574
														3.271	4.173	4.9	6.871	7.451	8.972	9.272	11.53	10.724	6.63		4.73		1.737	2.588	2.691	4.538	4.322	6.012	6.029	3.909	7.353	4.18	5.79	3.206
														6.781	5.825	6.774	4.615	2.916	6.679	9.947	7.507	7.901	5.567		9.893		0	3.564	4.422	3.029	1.592	4.142	5.823	5.264	5.64	3.814	0.071	6.829
														3.821	6.199	3.062	6.848	6.663	9.101	8.814	6.491	9.051	8.612		6.421		2.328	4.257	1.61	5.301	4.638	5.401	5.339	3.539	6.229	5.475	0	3.904
														4.455	7.739	7.454	7.85	9.81	9.131	6.459	7.917	9.886	7.096		10.384		3.404	4.766	5.699	4.814	7.172	6.01	4.687	5.377	6.711	4.641	4.49	7.024
														3.455	4.48	7.754	7.882	10.875	5.212	8.165	7.078	5.142	7.977		9.439		2.1	2.702	4.637	6.163	8.044	3.322	4.968	4.965	2.951	4.597	4.928	4.876
														9.331	7.035	3.703	6.802	5.515	7.23	10.162	8.095	6.037	6.16		5.61		7.416	4.589	2.113	4.528	3.638	4.386	5.934	5.475	0	3.703	3.162	3.352
														3.366	4.279	10.564	9.353	8.706	7.591	5.448	3.235	6.864	8.762		11.248		2.081	2.471	7.931	6.586	5.829	4.912	2.808	1.902	4.709	5.988	3.718	4.887
														4.459	5.857	8.608	10.27	11.785	8.476	4.25	6.496	9.327	6.827		7.871		2.508	3.796	6.457	7.312	7.512	4.92	2.28	4.87	7.009	3.764	3.856	5.291
														5.33	3.423	5.331	5.527	7.789	8.058	7.824	5.856	5.578	6.794		8.406		2.852	1.608	3.208	3.853	3.928	5.067	5.169	3.584	3.713	3.791	6.03	4.712
														3.885	5.219	3.249	6.649	11.775	6.782	9.599	6.073	8.559	6.45		10.376		2.477	2.905	1.865	5.172	9.064	3.6	5.336	4.095	6.542	3.67	3.671	7.119
														5.291	4.052	7.896	7.297	5.5	8.515	7.847	7.844	6.815	5.441		13.541		3.369	2.101	5.263	5.06	3.819	5.454	4.414	5.112	4.73	3.262	3.014	7.683
														3.937	6.989	3.565	9.919	9.621	5.7	5.049	7.383	11.15	7.277		9.989		2.607	4.55	2.205	6.858	7.281	3.656	2.679	4.897	8.322	4.614	5.745	7.182
														8.959	6.775	4.645	9.103	10.203	4.851	8.022	6.535	5.475	3.304		5.982		6.689	4.229	3.2	6.728	7.362	3.104	4.967	3.902	3.897	1.879	6.71	3.432
														4.616	4.633	4.147	5.335	4.197	6.259	4.97	7.709	10.243	8.687		5.071		2.675	2.767	2.373	3.43	2.385	4.248	2.836	4.443	7.637	4.92	4.401	3.35
														5.139	5.214	6.46	10.036	10.321	9.031	5.342	8.703	8.108	7.924		5.204		2.57	3.352	3.88	7.801	8.049	6.033	2.823	4.525	5.35	4.253	5.689	2.828
														6.31	7.733	7.972	6.719	6.862	3.176	4.338	5.365	7.909	10.224		5.172		4.56	5.324	4.992	4.397	4.875	1.984	2.766	2.884	5.556	7.025	4.698	3.486
														6.116	4.468	5.694	6.618	8.347	5.495	4.455	10.662	2.647	10.111		7.271		4.473	3.273	3.171	0.071	6.319	3.919	2.289	7.589	1.646	7.804	3.533	5.152
														6.391	7.917	9.312	9.434	4.503	6.389	10.737	4.005	8.924	4.148		8.26		4.478	5.633	6.88	6.716	3.203	4.143	6.005	2.447	5.272	2.453	3.889	5.14
														7.017	3.576	7.89	7.805	7.128	7.693	10.938	7.143	6.653	6.555		5.718		4.708	2.392	5.248	5.565	4.911	5.027	7.583	4.81	3.639	4.115	4.69	3.525
														6.275	3.054	2.998	7.074	4.236	5.89	5.029	4.51	5.998	7.521		9.776		4.404	1.804	1.829	5.042	2.219	3.742	2.784	2.804	3.858	3.84	7.765	6.396
														5.945	4.108	4.676	10.008	10.706	4.168	7.702	8.118	10.384	8.122		9.985		3.135	2.092	2.713	7.858	8.106	2.679	4.551	4.39	7.798	5.073	5.643	7.487
														5.003	5.146	9.539	6.012	4.279	7.633	8.063	6.289	4.36	9.706		7.679		3.006	3.51	7.001	3.392	2.888	4.508	4.64	3.889	2.496	7.559	4.37	5.703
														4.597	4.945	6.774	7.98	3.365	5.381	8.275	8.773	8.205	4.496		6.651		2.696	2.767	4.193	5.649	2.122	2.067	5.765	5.222	6.368	2.399	5.521	3.828
														5.228	6.677	7.147	6.768	7.308	6.292	10.055	4.383	6.096	10.481		8.591		3.905	4.377	5.177	5.045	4.503	4.031	7.598	2.15	3.532	5.588	8.486	5.82
														8.309	2.693	7.687	7.158	7.124	4.355	10.854	5.438	5.534	2.648		9.336		5.536	1.677	5.446	4.512	4.678	2.474	6.784	3.817	3.315	1.558	1.929	6.415
														4.713	7.522	3.847	6.77	3.15	4.277	11.168	6.647	9.723	7.26		11.402		3.124	5.065	2.646	4.622	2.072	1.862	7.506	3.994	6.324	5.06	6.451	8.114
														7.269	7.655	7.667	9.808	10.202	8.04	8.449	7.065	9.893	6.27		4.244		5.063	5.277	5.193	6.738	6.392	4.158	5.089	4.204	7.858	3.755	8.677	2.765
														5.669	6.83	4.169	8.36	5.143	7.789	6.491	5.894	9.022	7.201		5.835		3.447	4.406	2.438	6.473	3.505	5.161	3.914	3.213	6.105	3.94	4.947	3.528
														4.597	5.911	10.944	4.604	11.451	8.094	6.566	10.483	10.822	9.836		3.868		2.405	3.713	7.243	2.929	7.562	5.405	4.081	7.843	8.229	6.605	8.397	2.03
														3.537	3.911	7.088	6.639	11.357	7.087	9.8	5.239	9.644	10.386		6.692		2.362	2.415	4.843	4.817	8.515	4.914	6.602	3.687	7.069	6.813	4.8	4.73
														6.904	7.378	4.355	10.69	11.139	5.537	6.598	6.629	11.122	4.873		5.762		4.455	4.276	2.801	8.212	8.937	2.306	4.223	4.46	8.607	3.24	3.191	3.503
														9.019	4.675	5.874	4.992	11.472	4.501	5.598	8.216	10.169	8.003		5.745		5.178	2.698	3.551	3.598	7.469	3.127	3.066	5.787	7.34	6.115	3.992	3.892
														6.307	4.844	9.567	7.048	11.026	9.161	9.316	2.832	8.648	5.45		4.528		4.257	3.477	6.369	5.441	7.848	5.672	6.263	1.931	5.811	3.623	7.587	2.961
														7.397	7.297	9.168	10.14	4.565	7.107	8.955	8.955	2.751	3.891		8.969		3.883	4.572	5.577	7.314	2.763	3.58	6.104	6.408	1.325	2.593	0.071	5.765
														6.042	6.916	6.269	8.244	5.7	3.359	9.564	9.025	6.545	5.091		3.499		4.256	4.104	3.218	6.163	3.626	2.504	6.824	6.189	4.079	3.028	4.02	2.12
														3.901	3.733	5.642	3.796	11.22	5.652	8.391	6.516	6.407	7.524		10.001		2.456	2.301	3.636	2.418	7.522	3.616	5.364	4.303	0.071	5.34	4.681	7.014
														6.263	6.313	4.723	5.371	8.358	6.251	10.556	8.066	4.217	7.415		6.399		4.116	3.674	3.11	3.212	5.972	3.858	7.452	5.594	2.49	4.043	4.746	4.396
														3.963	6.435	8.101	4.973	10.802	4.71	11.415	8.851	6.968	9.732		6.077		1.931	3.776	5.306	2.991	8.176	2.748	7.686	6.319	4.249	6.431	5.911	3.403
														8.036	4.122	3.164	7.839	6.323	7.788	11.205	8.371	8.811	8.819		10.115		5.629	2.778	2.083	5.412	3.356	4.92	7.286	5.823	3.912	6.456	0	7.392
														6.061	2.946	6.701	8.186	9.742	4.68	4.556	8.073	6.324	9.485		3.713		4.135	1.714	4.39	6.662	7.138	0	2.254	6.079	3.925	6.7	6.043	2.407
														9.302	4.878	8.839	4.848	5.795	5.471	9.948	7.238	4.503	8.063		9.045		6.412	3.259	5.702	3.276	3.743	3.607	5.967	5.098	3.258	5.492	4.466	5.625
														8.846	3.239	5.631	5.852	4.78	6.448	8.439	3.159	5.281	7.573		9.628		6.542	2.017	4.234	3.536	3.332	4.409	5.183	2.175	3.338	5.24	4.721	6.764
														8.31	3.119	9.267	4.135	8.514	7.731	10.409	6.845	10.691	9.137		5.098		5.756	1.715	5.949	2.372	5.861	5.028	6.866	4.504	8.42	5.833	4.316	3.09
														7.169	5.051	10.893	3.411	6.668	4.808	5.474	8.404	8.244	3.357		8.186		5.012	3.163	6.965	2.561	4.553	3.034	2.967	5.902	5.007	1.918	4.75	5.993
														7.587	4.434	10.495	5.218	8.154	3.833	9.043	6.231	9.322	10.635		5.858		5.41	2.584	7.093	3.178	5.483	2.124	5.647	4.213	6.912	6.749	6.507	3.947
														5.153	8.119	8.366	3.343	6.158	6.011	10.361	5.246	4.049	4.957		5.119		3.336	5.382	4.981	2.24	3.649	4.003	7.099	3.589	2.545	3.069	0.071	3.153
														4.435	6.026	4.736	5.811	6.951	5.966	9.503	7.483	4.422	7.504		2.831		2.826	4.008	2.733	4.015	5.013	3.669	5.64	4.621	2.7	4.638	4.718	1.261
														5.288	3.871	5.522	5.794	7.769	6.268	7.535	5.449	3.992	9.769		7.032		3.529	2.369	2.88	4.187	5.666	3.601	4.667	3.49	0.071	5.885	6.936	3.227
														4.213	6.892	2.879	4.831	7.153	5.504	5.593	8.838	5.339	9.755		5.245		2.222	4.357	1.902	3.313	4.544	3.131	3.628	5.958	3.347	5.54	4.833	2.788
														7.107	7.497	7.654	8.471	8.061	7.276	4.482	7.174	5.715	4.306		8.735		4.346	4.819	4.119	5.82	5.319	3.038	2.43	3.882	3.415	2.612	7.725	5.482
														8.486	6.94	4.426	7.337	6.663	9.658	5.324	6.162	9.301	7.015		9.228		5.193	3.595	2.605	5.487	4.524	6.827	3.437	4.216	5.757	4.638	8.156	5.853
														8.697	7.044	6.624	10.16	11.93	8.63	11.044	7.062	4.488	3.361		6.578		6.367	4.541	4.116	7.902	8.75	5.981	7.022	4.115	2.829	1.9	1.953	3.919
														5.145	4.68	5.29	3.068	8.049	3.511	6.646	7.658	5.855	3.784		7.487		3.52	3.159	3.469	1.821	5.64	2.382	3.831	4.956	3.782	2.145	7.793	4.141
														4.999	3.719	6.845	3.644	8.62	2.545	7.403	8.364	10.976	5.032		9.099		2.728	2.335	4.367	2.163	6.513	1.546	4.443	5.764	7.928	3.311	6.889	4.441
														7.819	5.558	9.212	5.024	6.351	3.317	6.483	6.36	10.315	6.218		5.89		4.251	3.601	6.901	3.507	4.308	2.163	4.12	3.963	6.747	3.745	4.521	3.97
														4.518	4.996	3.449	8.062	8.392	7.211	5.877	7.902	11.857	6.411		2.937		3.003	2.662	2.171	4.988	5.291	4.629	3.514	5.642	9.263	4.175	6.185	1.924
														4.381	5.234	5.609	8.805	5.727	5.69	10.047	2.961	9.139	6.708		10.425		2.017	3.053	3.403	6.369	3.276	3.144	6.382	1.558	6.242	4.165	1.47	6.552
														5.035	7.461	7.061	7.434	8.137	4.656	6.276	6.488	7.011	6.922		4.586		3.233	5.066	5.079	0.071	5.335	2.76	3.76	4.375	4.384	4.329	4.463	2.97
														4.604	4.215	5.369	6.424	5.47	6.386	7.756	5.729	5.295	6.756		2.884		3.115	2.456	3.617	4.527	3.788	4.012	4.803	3.571	2.476	3.903	4.376	1.488
														7.275	4.57	3.392	5.409	6.131	2.201	8.235	6.722	6.933	6.584		6.52		5.273	2.838	2.037	3.834	3.751	1.004	4.935	4.698	3.751	4.295	3.482	4.434
														4.171	5.005	6.357	7.741	6.055	4.239	5.427	5.154	2.621	2.864		4.892		2.54	3.039	4.503	4.304	3.928	2.529	2.857	3.684	1.756	1.813	4.088	3.452
														7.097	4.209	6.742	8.759	5.169	3.729	3.991	6.538	8.19	7.594		7.655		4.574	2.68	4.438	5.978	3.549	2.025	2.328	4.247	5.781	5.413	2.252	4.899
														4.904	5.091	4.767	10.762	8.151	6.799	5.09	4.294	6.144	5.99		6.72		3.112	2.886	2.761	8.322	5.338	3.938	3.032	2.733	3.196	3.347	7.408	3.878
														5.61	5.719	8.029	6.522	5.581	5.035	5.857	3.844	7.729	6.803		7.556		3.423	3.42	5.427	4.255	3.649	3.105	3.247	2.232	5.038	3.696	4.369	5.2
														7.56	4.334	5.585	9.65	9.767	5.933	4.372	6.859	11.132	5.923		11.326		5.164	2.599	3.932	6.113	5.292	3.889	2.663	4.814	8.597	3.772	4.927	6.677
														6.58	6.485	4.249	8.414	8.495	6.527	5.708	6.295	8.973	7.592	13.51	6.017		3.79	3.883	2.693	5.774	6.173	2.819	3.193	4.256	5.426	5.02	0.071	3.77
														7.761		4.091	9.815	8.727	7.342	6.032	6.683	10.255	8.047	10.946	4.734		5.448	0.071	2.312	6.838	6.411	4.681	4.012	4.122	7.356	4.94	2.209	3.502
														5.468		5.245	6.496	7.182	2.137	7.282	5.297	9.365	4.538	7.408	6.325		3.229	4.703	3.36	3.976	0.071	1.406	4.493	3.071	6.271	2.686	1.409	3.958
														7.637		6.326	8.894	3.249	7.012	3.293	6.089	10.689	7.575	6.657	7.451		4.095	4.956	3.978	5.354	1.715	4.109	1.574	2.748	8.271	4.856	2.368	5.386
														4.271		8.654	3.971	5.777	6.51	7.644	5.406	3.499	7.34	7.592	6.026		2.758	0	5.602	2.031	4.099	4.297	4.73	2.809	2.189	4.679	2.214	4.453
														6.353		4.996	6.17	4.418	7.12	8.213	6.179	5.809	6.828	9.533	2.958		0	4.011	2.685	3.742	2.679	4.925	5.293	3.455	3.53	4.354	1.516	1.736
														4.924		5.074	4.094	6.34	7.212	7.089	8.27	9.49	4.618	2.871	7.171		0.071	3.904	2.521	2.353	4.157	4.923	4.459	5.152	7.488	2.894	1.973	5.347
														6.323		3.503	8.412	5.454	3.88	4.813	9.594	5.682	6.741	8.139	8.743		4.449	1.78	2.063	4.474	3.563	2.093	2.874	5.233	3.726	3.784	4.423	4.924
														7.797		7.411	7.615	4.983	5.324	9.158	4.257	10.203	7.562	13.246	6.129		5.623	3.284	4.517	5.155	2.908	3.344	5.205	2.361	6.929	5.489	6.255	3.934
														6.22		5.608	6.435	7.247	6.267	7.202	8.38	7.206	8.591	5.412	4.998		3.123	2.615	3.57	4.575	4.989	3.826	4.597	4.771	4.953	5.287	0.071	3.327
														10.454		3.294	7.37	4.977	7.048	9.338	5.392	7.959	6.247	7.891	5.961		6.586	3.157	1.67	4.792	3.399	5.127	6.001	2.799	5.959	3.73	1.292	3.794
														4.301		6.868	2.84	6.126	2.75	4.686	7.251	4.719	7.03	10.899	7.24		2.582	3.749	4.09	1.489	3.77	1.712	2.874	4.101	2.796	4.535	5.328	5.683
														3.848		6.465	4.007	7.294	5.819	5.288	6.241	6.33	5.237	6.226	11.303		3.591	6.548	4.434	2.494	4.798	3.534	2.809	4.201	3.753	3.407	2.042	8.508
														4.028		4.647	6.04	3.261	4.41	6.611	9.468	4.46	10.031	9.937	5.832		2.468	5.341	2.721	3.691	1.994	2.757	3.865	5.909	0.071	7.061	4.397	4.194
														6.155		4.875	2.922	5.801	6.021	6.74	6.448	6.696	5.281	9.528	4.097		4.086	3.01	3.156	1.685	3.644	3.681	4.207	3.928	4.746	3.254	2.957	2.923
														4.532		7.396	8.042	4.732	8.881	7.231	7.789	7.747	9.427	6.84	7.554		2.705	4.336	5.093	0.071	3.673	6.242	4.476	4.353	4.948	5.756	5.68	5.893
														5.502		6.659	5.647	6.961	5.703	4.525	7.655	8.697	10.388	9.446	9.89		3.814	3.446	4.478	3.193	4.5	2.987	2.779	4.548	5.757	6.447	7.971	6.752
														3.586		6.673	7.298	7.887	6.424	9.183	7.77	7.287	10.344	7.432	5.606		2.133	5.284	4.441	5.18	4.956	4.222	4.498	3.376	3.845	7.127	4.978	3.915
														5.116		9.785	5.154	4.977	3.904	6.432	8.787	6.499	10.179	8.272	6.196		2.92	1.007	6.037	3.264	2.817	2.82	3.36	5.336	3.89	6.74	4.388	4.049
														4.469		6.512	6.495	8.193	4.381	4.14	8.096	4.986	9.231	5.099	10.08		2.651	5.467	4.155	4.313	5.957	2.681	2.252	3.866	2.857	6.355	3.762	6.981
														4.177		6.756	6.048	7.417	3.335	4.573	4.856	7.309	7.111	6.102	3.446		2.701	5.205	4.647	3.357	4.047	2.212	2.729	2.672	5.143	4.395	4.405	2.471
														5.1		6.411	3.164	5.372	7.794	5.209	7.683	10.48	9.807	6.91	7.339		3.109	6.558	4.196	1.665	3.565	5.26	3.381	3.712	7.816	6.802	4.998	4.627
														6.62		5.966	7.116	4.599	7.62	8.655	5.58	9.935	6.088	8.825	10.137		4.924	3.339	3.973	4.881	3.03	4.408	5.93	4.108	7.279	3.941	3.07	7.483
														7.297		9.705	6.045	4.618	11.119	10.244	6.336	8.045	8.442	5.478	5.921		4.388	2.196	7.501	3.962	0.071	7.509	6.626	4.082	5.264	5.757	6.262	4.619
														3.403		4.298	6.544	9.014	4.814	11.406	5.888	6.787	4.14	5.383	10.456		1.675	2.117	2.531	3.805	6.165	2.72	5.48	3.372	4.084	2.24	4.495	7.295
														4.923		6.289	7.792	5.413	9.371	11.257	6.774	9.747	8.331	9.369	5.859		3.001	6.368	4.326	5.495	3.346	6.293	6.098	4.277	6.469	4.977	1.67	2.995
														5.521		5.575	8.487	9.037	7.532	8.826	5.683	5.099	5.09	10.17	8.121		3.221	5.964	3.855	6.047	6.377	5.137	6.261	3.437	2.784	2.756	6.356	5.423
														8.32		6.909	8.949	4.204	8.95	9.347	6.139	10.032	5.317	6.585	7.921		6.258	4.952	4.666	5.938	2.762	5.071	5.506	3.655	8.004	3.33	3.585	5.064
														5.328		9.392	5.992	3.842	6.665	4.589	6.191	10.712	3.754	10.275	6.272		3.83	2.691	6.749	3.263	2.193	4.095	2.939	3.079	7.568	2.274	3.766	4.546
														7.96		9.079	5.976	6.236	10.062	4.433	6.462	11.695	4.285	7.092	9.749		5.654	3.011	6.456	3.859	4.074	6.768	2.554	3.773	9.409	2.369	3.528	7.296
														2.575		8.64	6.38	5.748	5.665	4.731	8.417	5.394	10.187	5.76	11.686		1.427	5.756	0.071	4.055	3.563	3.668	1.146	4.821	3.342	7.309	4.458	5.898
														5.607		5.489	9.232	8.136	4.589	5.446	4.998	7.328	7.181	5.754	4.759		0.071	3.805	2.658	5.002	5.761	2.94	3.154	3.403	5.079	5.224	3.983	3.189
														9.013		7.435	9.193	4.677	6.103	6.525	8.968	7.238	5.819	7.348	10.223		6.581	6.546	4.705	6.286	2.904	3.976	3.959	5.557	5.186	3.397	2.754	6.639
														5.419		6.304	5.901	5.857	6.445	5.63	9.668	9.623	6.247	11.039	10.116		3.503	5.11	3.107	2.599	3.688	4.088	3.46	5.788	6.915	4.111	2.432	6.327
														8.395		6.151	7.941	1.929	6.725	5.148	4.158	10.06	7.187	8.257	7.048		5.758	3.151	3.408	5.417	1.189	4.225	3.41	2.782	7.477	5.317	3.739	4.461
														7.825		3.042	8.221	3.987	5.377	4.135	4.101	6.273	7.375	7.07	7.579		5.843	5.598	1.963	6.128	2.477	3.23	2.283	2.163	4.624	4.6	2.016	5.289
														7.565		3.002	9.177	7.726	5.831	7.861	6.589	9.11	4.948	8.297	4.851		4.989	3.439	1.639	6.475	5.12	3.723	5.464	4.039	6.83	2.687	4.912	3.653
														8.168		5.993	5.729	4.238	9.112	8.917	7.334	8.723	4.401	11.89	3.617		4.833	2.866	3.625	3.805	2.458	6.037	5.46	4.131	4.654	2.844	5.754	2.581
														5.469		5.597	6.472	4.795	5.624	6.334	4.671	11.646	5.791	3.333	4.08		3.239	4.1	3.311	4.912	3.097	1.979	3.497	2.409	8.868	3.976	4.802	2.958
														5.738		3.014	7.355	8.814	8.597	5.78	4.291	9.417	11.402	11.456	6.283		3.616	3.575	1.838	4.85	6.114	5.604	3.616	2.451	6.819	7.152	5.466	3.532
														6.409		5.325	3.91	5.915	6.87	5.711	6.12	10.1	4.425	12.306	4.262		4.164	4.451	3.194	1.893	3.92	4.459	3.693	3.47	7.185	2.783	3.291	2.934
														6.73		9.752	5.925	7.371	6.596	9.699	7.818	6.984	10.255	7.413	6.114		4.902	2.981	7.279	3.912	5.463	4.053	6.919	4.899	3.916	6.966	2.086	4.439
														6.342		10.743	6.448	9.308	8.007	5.959	6.246	2.996	6.407	10.914	6.325		4.133	3.423	7.309	4.194	6.876	5.197	3.413	4	1.815	4.177	6.3	4.291
														6.189		8.569	6.457	4.848	7.822	5.205	3.35	3.751	5.35	9.392	8.304		4.257	6.497	6.184	4.447	3.022	4.842	3.185	1.725	2.334	3.318	3.078	5.256
														4.021		3.998	8.8	4.865	5.071	10.561	7.48	9.924	8.16	5.367	6.897		2.455	3.065	2.569	5.932	2.87	3.475	6.151	4.718	7.132	5.574	2.792	4.633
														5.561		2.703	7.216	5.91	5.853	10.914	5.936	2.444	9.917	6.502	3.94		3.306	1.962	1.518	5.017	3.714	3.315	7.272	3.512	1.409	6.61	1.751	3.023
														7.9		9.603	6.647	9.828	5.866	5.997	5.079	9.452	6.8	10.637	7.345		5.407	4.808	6.991	4.25	7.447	3.588	3.862	2.993	6.587	0.071	3.526	4.492
														6.513		4.553	6.341	9.155	7.155	9.827	8.616	8.851	3.577	6.906	7.253		4.382	3.884	2.958	4.445	7.076	3.844	6.863	5.313	6.283	2.064	3.636	5.126
														3.625		8.912	7.258	9.884	7.187	5.412	6.57	10.781	10.021	6.052	5.675		2.07	4.894	6.418	5.266	7.092	4.813	3.482	4.157	8.39	7.227	6.518	3.794
														6.542		3.252	10.158	8.072	8.318	9.573	5.937	10.594	7.418	6.946	4.385		4.61	3.092	1.857	6.913	5.809	5.988	5.326	4.06	7.126	4.161	3.702	3.265
														6.917		6.593	5.118	8.105	4.612	7.934	6.759	10.394	8.832	6.959	6.138		4.615	3.728	3.792	2.841	6.219	2.954	3.11	4.24	7.836	5.644	3.9	3.76
														4.845		4.932	5.404	8.244	7.691	2.528	4.843	8.028	7.113	8.745	10.101		2.904	5.428	3.193	3.287	5.992	4.791	1.58	3.011	4.752	4.853	4.865	7.469
														5.388		6.984	8.887	6.879	5.601	8.58	8.208	8.477	9.665	4.068	6.853		3.421	3.359	5.004	6.263	4.711	3.689	5.719	4.801	5.738	6.522	4.67	5.215
														6.727		6.559	7.988	7.131	7.624	10.44	8.376	5.933	10.126	10.101	10.042		4.563	2.568	4.375	5.68	4.884	5.058	7.197	5.14	3.525	6.554	4.607	6.851
														4.223		3.518	5.234	7.248	7.085	10.541	7.965	3.532	6.538	6.712	4.07		2.62	2.632	2.308	2.772	4.969	4.168	6.818	4.656	2.351	4.421	5.67	3.139
														4.262		6.444	6.713	5.102	7.151	7.584	6.509	3.465	9.744	7.794	7.77		2.59	2.738	4.047	4.651	3.152	4.701	5.309	4.3	2.137	6.656	0.107	5.636
														7.012		4.613	5.809	8.604	4.117	5.607	4.304	5.078	11.415	8.127	6.194		5.179	1.941	3.209	3.924	6.229	2.379	3.684	3.155	3.67	6.754	4.504	3.92
														3.276		7.737	7.427	8.286	7.006	9.978	7.809	5.787	6.425	9.331	6.916		1.896	4.531	4.938	5.001	5.327	4.91	5.945	4.918	4.091	4.725	0	4.565
														4.689		3.881	6.213	4.478	8.453	6.341	10.327	3.513	7.618	9.648	12.218		2.645	2.578	2.386	3.745	3.002	6.249	4.235	5.515	2.092	4.858	0	7.507
														4.988		6.852	9.244	7.643	8.84	5.302	8.374	4.66	9.7	3.825	7.774		2.72	3.836	4.513	6.309	5.501	6.182	3.117	4.599	2.625	5.982	5.428	5.131
														6.831		3.066	6.204	6.486	5.641	4.921	4.917	5.381	6.436	7.266	3.916		4.474	2.973	1.778	4.183	4.486	3.694	2.914	3.152	4.116	3.779	6.439	2.419
														8.605		4.378	9.955	6.29	7.757	11.869	5.858	9.42	5.404	10	7.231		5.378	1.613	2.857	6.441	4.292	5.578	8.682	3.042	5.078	2.974	3.155	5.42
														6.311		3.869	7.682	7.458	7.386	4.439	7.656	9.555	8.793	10.187	3.491		4.152	4.373	2.762	5.296	4.316	4.947	2.914	3.827	6.422	5.698	7.474	2.449
														4.581		6.89	6.747	7.288	9.485	6.428	6.032	6.44	8.608	10.607	4.554		3.08	2.755	0.071	4.066	4.895	4.929	4.208	3.541	4.306	5.426	3.032	2.979
														4.758		4.683	10.381	8.427	9.837	9.781	3.176	9.3	8.75	11.192	5.36		3.002	4.697	3.176	6.182	5.593	5.405	7.144	2.215	7.501	5.834	3.564	3.779
														6.238		8.037	7.111	8.132	6.566	8.811	5.692	9.242	3.562	3.472	6.628		4.335	3.443	5.302	4.578	5.402	3.823	5.883	3.444	5.381	2.397	6.366	4.814
														3.583		3.814	8.027	3.694	8.347	5.688	8.346	11.624	7.623	11.1	9.043		2.334	2.279	2.274	5.571	2.18	4.702	3.799	5.429	8.822	5.112	5.003	2.163
														4.115		5.082	6.432	8.908	10.976	6.281	8.282	11.183	6.433	9.56	4.435		2.741	1.915	3.432	4.005	6.51	7.506	3.582	4.684	6.834	4.19	3.27	3.311
														6.162		3.943	4.608	8.263	8.134	6.688	5.168	6.231	6.093	6.712	3.737		4.565	2.852	2.999	3.311	5.659	5.432	5.515	2.868	3.469	3.985	2.685	2.862
														4.107		5.717	4.942	8.585	3.916	6.888	5.543	7.121	6.068	8.779	5.136		2.609	3.873	3.631	2.592	6.157	1.323	3.99	3.218	5.261	3.632	6.687	3.134
														3.867		4.964	5.149	4.721	5.915	9.189	4.089	11.32	6.475	2.514	10.652		2.606	4.375	3.082	3.104	3.393	3.418	5.713	2.037	7.952	3.516	0.071	7.996
														8.643		8.183	7.6	5.29	5.667	8.595	6.44	10.335	3.482	9.77	11.565		6.999	3.667	0.071	4.98	3.074	3.817	5.12	3.536	7.882	2.536	6.67	7.972
														8.119		6.712	8.108	6.109	7.615	5.098	5.682	8.298	6.086	7.262	9.774		5.619	3.982	4.767	5.611	4.036	2.231	3.21	3.285	4.574	4.106	2.344	7.44
														3.681		2.638	8.86	8.428	6.18	7.035	8.459	4.311	5.812	5.764	7.926		2.46	3.224	1.627	0.071	6.033	4.132	3.819	5.502	3.205	3.319	5.575	5.43
														2.667		7.23	9.645	5.382	7.483	6.894	7.749	9.761	6.233	6.443	5.564		1.641	2.992	4.883	6.138	2.944	3.982	4.215	4.84	6.834	3.667	5.715	3.811
														7.849		3.535	8.798	7.062	5.139	4.102	7.797	6.207	8.804	4.492	11.988		5.596	3.522	1.873	6.205	5.048	3.204	2.09	4.749	4.347	5.772	3.16	8.764
														8.821		3.998	7.227	5.591	4.348	11.352	9.6	10.112	4.922	10.429	3.592		6.755	3.855	2.87	5.271	3.921	2.632	8.743	5.258	7.625	3.249	4.751	2.664
														4.69		6.591	6.598	8.431	6.462	8.339	7.923	10.368	9.588	6.603	5.414		3.006	3.397	4.087	3.988	5.424	3.836	5.086	4.03	7.589	6.458	3.539	3.182
														9.123		3.294	10.827	3.58	6.457	5.558	8.423	4.488	8.303	7.815	7.439		6.306	4.157	2.055	5.776	2.378	4.165	3.07	5.005	2.558	5.656	5.909	4.562
														7.085		5.861	5.724	4.794	6.596	2.464	9.686	8.749	8.946	3.638	5.666		4.612	4.631	4.273	3.198	3.33	4.239	1.7	6.336	6.631	6.519	5.607	3.971
														8.008		7.191	9.161	7.372	4.571	8.876	5.69	9.246	9.397	3.929	6.945		6.252	4.227	4.675	5.553	4.699	2.767	5.576	3.131	6.992	6.35	3.728	4.356
														3.257	7.355	8.295	8.903	9.529	3.282	5.477	8.273	2.906	5.771	2.414	4.362		1.712		6.123	6.591	6.456	2.079	3.846	5.327	1.983	3.715	2.045	2.539
														4.586	7.01	9.338	7.885	6.806	10.774	11.702	8.034	7.47	6.698	4.271	6.884		2.819		6.192	5.452	4.199	6.314	8.279	4.612	5.094	4.353		4.039
														6.576	7.767	3.76	8.585	4.281	4.19	9.298	6.671	6.146	7.78	3.989	5.269		4.596		2.034	6.145	3.047	2.966	6.111	2.575	3.681	5.079		0.071
														4.036	6.241	2.857	6.146	9.122	7.253	12.201	7.772	8.054	8.256	2.61	6.828		2.734		2.027	3.932	6.003	4.624	8.235	5.419	5.71	4.187		3.243
														3.442	6.756	5.741	3.214	10.805	6.077	11.509	5.022	7.235	4.928	3.391	7.118		2.425		4.302	2.228	7.937	4.089	7.225	2.932	4.976	2.762		4.284
														5.911	5.584	5.17	8.474	4.631	2.725	5.678	7.621	8.295	6.746	6.944	6.56		3.683		3.409	6.303	3.064	1.928	3.671	4.742	5.911	3.694		4.146
														2.918	3.568	6.415	6.217	9.784	4.939	11.355	3.707	7.986	9.021	9.447	5.968		1.725		0	4.393	6.795	3.457	6.368	0.071	5.54	6.479		3.322
														3.952	4.773	7.441	7.312	8.67	9.384	8.573	6.37	6.544	6.11	6.553	7.057		2.422		5.067	5.074	6.017	6.664	5.382	4.35	4.221	4.219		4.766
														4.555	4.327	4.965	7.258	8.782	5.059	4.668	8.699	9.449	5.648	2.43	7.128		2.949		2.899	4.77	5.853	2.752	2.95	5.406	6.143	3.424		4.837
														5.042	4.662	3.158	7.746	6.472	4.104	10.007	8.971	2.717	7.089	8.419	6.946		4.011		1.523	5.118	3.825	2.471	6.605	6.371	1.558	4.75		4.384
														2.666	6.366	5.686	5.868	7.92	7.785	9.206	9.252	9.518	5.055	3.495	13.794		1.607		3.778	3.931	5.446	4.335	6.179	6.136	6.526	3.296		10.597
														7.217	9.539	4.71	6.858	7.572	9.001	6.252	8.151	8.922	3.674	6.746	9.214		4.96		2.94	4.915	5.185	5.244	2.914	5.546	5.413	2.301		4.987
														4.622	8.515	4.3	5.735	9.814	6.916	8.495	8.392	10.692	5.333	5.373	8.474		2.604		2.45	3.746	7.321	4.292	5.902	5.277	7.548	0.071		5.145
														3.103	5.05	8.702	3.948	6.92	4.473	13.187	5.116	4.932	7.203	8.49	5.907		1.896		5.535	2.389	4.562	2.675	8.33	3.362	3.272	4.699		3.54
														3.751	6.359	4.034	5.946	8.367	4.453	8.761	3.3	5.828	6.934	10.379	10.642		2.469		2.485	3.822	5.877	2.887	5.682	1.908	3.321	4.504		5.239
														8.44	5.33	6.985	7.753	9.413	4.901	10.624	4.772	6.331	7.893	8.868	6.115		6.378		4.279	5.642	6.792	2.742	7.645	2.897	4.087	4.331		3.948
														7.332	8.313	5.104	4.36	6.724	8.235	11.446	4.961	4.305	6.93	7.016	9.158		4.739		3.032	3.108	3.795	5.546	8.575	2.935	3.252	4.515		5.037
														7.442	1.972	5.184	7.691	8.875	5.968	6.355	6.76	9.963	8.988	6.519	6.717		4.956		0	5.786	6.598	3.72	3.987	4.45	6.86	6.217		3.662
														8.226	8.038	6.292	6.674	3.499	5.877	10.432	7.014	3.946	9.089	6.542	3.974		5.926		4.23	4.549	2.016	3.979	7.098	5.97	2.618	6.264		2.162
														6.96	8.274	6.256	5.668	8.592	5.459	12.46	4.646	6.962	5.716	8.581	7.116		4.512		3.76	4.022	5.736	3.279	8.047	2.546	3.059	3.537		5.07
														9.266	9.214	3.384	5.765	10.107	8.276	4.914	9.317	4.52	9.075	5.026	8.432		6.335		2.03	3.431	7.913	4.797	3.446	6.361	3.091	6.288		5.514
														5.207	5.407	9.428	5.412	5.032	9.657	6.596	9.391	6.537	6.283	9.435	8.302		2.963		6.232	3.594	3.679	6.549	4.328	5.777	3.969	3.758		5.862
														8.52	3.607	6.608	5.453	9.833	2.862	6.831	4.727	4.506	7.673	6.388	5.595		5.168		4.329	3.861	7.168	1.648	4.155	2.529	2.712	4.675		3.609
														4.503	3.446	5.746	9.731	4.972	8.592	6.292	3.754	8.511	8.974	2.809	9.71		3.082		3.397	0	3.417	4.652	3.795	2.453	6.299	6.337		5.303
														7.311	9.126	9.61	3.659	4.631	4.987	8.892	4.442	6.16	6.817	11.029	6.41		5.159		7.02	2.189	3.18	3.019	4.819	2.312	3.885	4.187		3.329
														6.396	8.55	6.185	7.45	8.204	3.412	12.875	5.771	6.857	5.985	6.105	6.112		4.186		3.857	5.098	5.796	2.141	9.358	3.148	4.78	3.593		3.712
														8.252	7.329	10.632	3.996	5.012	5.381	10.264	6.929	4.994	6.216	6.022	5.369		5.44		7.895	2.342	3.904	3.234	6.193	4.384	2.826	3.173		3.021
														6.076	4.718	7.213	9.126	4.034	8.957	10.547	8.92	10.776	8.764	6.254	7.748		3.83		4.391	6.785	2.516	6.138	6.784	5.294	7.647	5.377		5.618
														7.574	4.935	4.465	5.944	4.147	8.089	12.268	8.649	9.517	7.385	7.637	6.694		4.937		2.754	3.878	3.098	5.254	8.341	5.005	6.174	5.832		4.238
														4.377	7.938	4.201	7.111	2.472	7.662	5.888	7.832	7.412	7.783	5.797	6.974		2.761		2.585	4.143	1.714	5.256	3.84	4.806	4.809	4.323		4.254
														9.002	5.429	6.343	2.866	10.975	6.717	10.852	7.374	9.294	8.89	4.022	9.859		5.852		4.1	2.002	7.485	4.05	7.998	3.776	5.841	6.356		6.48
														4.192	9.374	8.841	4.989	8.699	10.994	9.606	5.484	9.825	4.073	3.461	5.589		2.678		6.278	3.157	5.779	7.475	7.054	3.63	6.764	2.592		2.963
														7.15	7.883	2.471	7.886	10.791	10.065	9.982	8.835	6.432	5.74	5.582	13.536		4.985		1.674	5.166	6.132	6.722	7.066	5.587	4.515	3.822		10.433
														7.307	7.106	6.351	7.281	9.657	4.282	9.285	6.907	9.842	6.728	4.42	5.516		5.02		3.803	3.845	6.036	2.833	6.379	4.587	7.211	3.455		2.892
														7.585	8.441	5.388	5.22	11.067	7.327	6	6.931	5.801	7.305	7.59	6.158		4.847		3.493	2.896	8.604	3.906	4.232	4.195	3.97	3.626		4.122
														7.106	5.293	2.482	8.255	7.841	7.232	10.579	7.924	6.632	6.117	8.631	4.953		5.041		1.252	5.069	5.42	4.37	7.895	5.147	4.142	4.099		2.497
														5.738	3.943	4.856	5.671	13.116	9.778	6.38	8.167	6.892	7.908	7.027	5.448		3.513		3.186	3.036	8.591	0	3.7	4.733	4.561	3.807		0.071
														4.803	5.998	4.583	8.757	10.836	9.643	10.993	8.46	6.476	5.819	9.655	3.585		3.215		2.814	6.129	7.676	6.109	7.732	6.773	4.81	3.647		2.201
														4.593	5.283	5.819	2.552	4.999	8.703	9.769	8.965	7.786	7.892	5.244	9.401		2.953		3.709	1.705	3.02	6.324	6.516	5.935	4.549	5.162		6.702
														4.152	6.403	5.322	7.9	6.785	9.773	11.078	5.282	10.305	4.219	3.991	6.209		2.394		3.427	6.058	4.826	6.414	7.715	3.552	6.802	2.183		4.038
														4.644	5.261	4.63	3.652	8.057	8.995	8.068	6.601	5.009	6.946	8.86	6.482		2.909		3.138	2.116	4.576	6.052	5.73	4.037	2.814	4.444		4.075
														4.454	5.426	4.713	7.184	7.411	6.061	5.146	6.639	10.228	9.002	5.355	4.774		2.889		2.936	5.394	5.302	3.607	3.757	3.77	5.918	5.729		2.781
														3.597	9.499	4.313	7.182	7.875	4.844	2.494	5.211	9.071	3.347	5.152	9.158		2.257		2.966	5.354	5.422	3.296	1.211	3.01	5.379	1.755		6.486
														5.545	4.736	2.768	6.227	7.413	5.063	11.637	7.708	5.332	5.874	3.292	7.171		0		1.799	4.229	4.944	3.094	8.342	4.879	3.289	3.705		4.996
														5.787	3.322	6.095	4.952	6.578	9.851	10.708	6.473	7.547	5.275	5.807	4.241		3.543		4.227	3.171	4.629	7.235	7.659	4.164	4.674	3.424		2.529
														7.432	7.153	7.962	4.849	8.016	10.091	10.295	4.923	11.273	7.005	5.651	6.483		4.71		5.375	2.946	5.318	7.204	7.056	2.746	7.956	4.259		2.494
														7.404	6.583	7.228	6.81	7.161	7.291	10.803	7.508	8.156	8.544	9.011	7.593		4.728		4.899	4.914	4.604	4.539	7.29	6.189	5.116	5.927		4.913
														6.078	7.133	7.727	3.373	6.51	10.056	6.379	10.623	8.969	8.745	6.033	8.673		4.229		5.029	2.273	4.07	6.82	3.946	5.879	5.675	0.071		5.502
														4.195	4.684	7.985	4.682	4.336	10.362	9.27	9.226	10.463	8.773	8.759	7.711		2.939		0.071	3.086	2.799	7.996	6.077	6.17	7.085	5.703		5.257
														3.003	6.361	5.246	4.693	4.511	5.73	10.708	7.861	10.154	8.294	8.592	3.925		1.694		3.559	0.071	2.788	3.98	7.262	6.112	6.991	5.667		2.277
														2.754	7.397	5.948	5.41	3	6.686	9.098	5.883	11.201	7.643	7.525	6.446		1.592		3.995	3.017	1.964	3.293	4.806	3.908	8.731	5.338		4.036
														4.792	6.29	6.528	8.523	6.717	10.035	5.605	7.488	9.388	10.843	8.334	9.085		0.071		4.461	6.05	4.478	6.886	3.951	4.972	6.906	8.451		4.39
														4.071	4.024	6.287	4.048	8.776	7.59	7.683	6.196	10.153	9.743	8.549	6.347		2.826		4.292	2.755	6.096	4.997	5.365	3.623	6.216	6.159		4.021
														6.172	4.783	6.695	5.666	5.898	9.867	5.874	8.265	14.302	4.298	8.018	2.855		3.633		4.347	4.128	3.999	7.096	3.937	0	9.762	2.362		1.472
														5.8	4.821	5.152	1.812	8.077	9.457	8.354	2.897	9.892	7.527	7.231	6.369		3.55		3.161	0.854	5.11	6.835	6.272	1.816	5.916	4.46		3.858
														7.156	4.288	7.22	6.016	10.145	6.559	7.359	3.723	10.411	4.192	9.963	6.019		4.56		5.282	4.069	8.024	4.979	4.784	2.262	7.107	2.133		4.097
														7.723	6.905	7.948	6	8.204	4.894	8.022	5.008	9.218	8.308	7.83	8.818		5.043		5.458	4.34	5.168	3.314	4.907	2.91	6.446	5.625		6.277
														3.959	4.329	6.424	7.594	8.901	9.745	5.848	4.731	10.502	7.007	8.389	7.734		2.75		4.378	0	6.632	6.468	3.768	2.311	7.391	4.277		5.26
														5.929	6.208	7.423	5.235	7.522	5.613	7.056	4.664	6.634	8.317	9.607	2.24		3.695		5.015	2.957	4.975	3.817	4.812	2.571	4.717	4.756		1.222
														4.505	4.594	7.391	8.369	5.425	9.462	9.339	6.807	10.13	6.118	5.534	6.31		2.678		5.07	5.876	3.507	6.995	6.18	3.328	7.032	4.148		3.428
														8.737	2.833	4.25	5.799	8.852	6.804	5.82	6.382	8.214	8.498	11.191	5.203		1.098		2.419	3.995	6.503	4.614	3.163	3.534	5.914	5.827		3.112
														7.516	7.191	8.686	7.841	8.437	5.508	11.478	5.448	5.518	10.43	5.154	6.927		5.361		5.232	5.239	5.83	3.667	7.746	3.163	3.805	7.494		4.169
														8.369	4.64	7.994	7.159	6.599	7.831	5.96	10.259	4.895	9.442	5.656	8.187		5.825		5.375	4.91	4.01	5.527	3.665	7.149	3.139	6.908		5.48
														7.113	7.194	6.943	5.763	8.561	5.976	10.606	9.825	10.427	3.393	8.955	8.99		4.698		4.399	3.586	6.407	4.148	7.309	6.174	6.701	0.071		6.392
														6.189	5.393	7.082	5.741	7.819	3.744	9.631	5.817	7.439	6.616	7.156	6.882		3.976		4.812	4.101	5.366	2.625	6.446	3.538	4.56	3.955		4.178
														4.245	3.785	8.619	4.844	4.292	3.983	9.476	6.812	6.022	7.021	4.936	10.55		2.482		4.855	3.717	2.337	2.944	5.438	3.363	3.293	4.118		8.265
														7.26	3.033	2.36	8.517	11.131	4.01	11.631	9.948	8.878	11.924	5.776	6.093		5.002		1.572	6.451	8.267	2.838	8.376	5.884	5.73	8.565		3.723
														8.4	4.921	9.72	4.005	6.519	3.835	6.734	8.738	10.623	8.237	9.195	3.827		5.969		7.412	2.332	4.54	2.511	3.637	5.341	7.616	4.925		2.396
														5.588	6.227	3.401	9.557	8.249	5.796	7.775	8.917	8.773	5.133	6.278	4.238		3.571		1.989	7.019	5.567	4.173	3.911	5.147	6.019	2.85		3.035
														7.291	6.695	4.417	5.817	7.78	2.662	7.819	8.665	8.252	8.726	9.745	7.625		5.245		2.462	4.022	5.002	1.592	3.967	5.321	5.787	5.989		3.649
														3.493	5.479	8.307	2.914	13.627	6.893	3.908	7.735	9.814	6.375	3.984	9.747		2.087		5.976	1.643	8.878	4.382	2.533	5.195	6.856	4.002		6.142
														7.884	7.924	6.415	5.561	9.455	9	6.787	5.974	8.014	4.966	13.283	4.828		5.714		4.308	3.729	6.579	6.212	4.605	3.494	5.321	2.427		2.806
														6.075	5.012	4.626	6.49	8.534	6.425	7.061	6.911	6.628	4.928	8.194	5.483		3.797		2.909	4.375	5.631	4.488	5.036	4.287	3.983	0.071		3.579
														4.949	4.526	7.322	7.434	10.435	9.481	7.637	3.715	6.135	7.789	4.975	10.434		3.874		4.571	4.869	7.738	6.6	5.175	1.881	0.071	4.707		6.893
														4.46	6.072	6.08	8.886	5.668	5.947	8.528	5.446	6.821	7.248	7.184	8.154		2.857		3.792	6.687	3.297	3.649	5.595	2.641	4.547	0.071		5.763
														4.871	6.011	4.81	4.715	8.092	9.589	7.035	6.554	5.342	6.393	6.197	7.803		2.955		2.315	2.919	5.396	6.85	5.126	4.14	3.418	4.221		5.307
														5.696	5.125	7.545	6.935	4.102	2.596	9.609	6.43	5.565	4.982	9.724	6.338		3.828		5.183	5.409	2.219	1.399	6.193	4.059	3.451	2.976		3.875
														7.226	7.016	6.893	4.32	11.017	3.499	12.354	10.221	9.542	8.194	9.052	9.018		4.824		4.654	2.534	8.39	2.406	8.246	7.227	6.572	3.776		5.792
														7.068	7	4.204	6.87	7.239	7.814	13.238	7.137	6.972	5.283	6.01	7.926		4.706		2.29	4.836	0.071	5.626	10.179	5.047	4.514	3.18		4.861
														4.45	7.57	9.457	3.023	9.902	4.624	12.345	5.393	4.803	9.389	3.345	3.055		3.129		6.577	1.809	6.587	3.351	6.83	3.284	0.071	6.084		1.993

## Sheet: Histology Muscle
week	group	# & gender	Total area	Total perimeter	BTX-stained area	BTX-stained perimeter	BTX-stained area/total area	BTX-stained perimeter/ total perimeter	BTX-stained perimeter/BTX-stained area	Total perimeter/ total area	Number of NMJs
7	wt	65	415.354	87.6408	264.636	142.666	0.644741	1.61143	0.539102	0.211002	70.5		males
		167	448.681	93.6167	259.647	157.435	0.586776	1.68733	0.606342	0.208649	77.1667		females
		50	452.734	91.2158	278.54	171.69	0.624627	1.87456	0.616391	0.201478	87
		73	488.078	93.3112	289.979	171.588	0.594856	1.84549	0.591723	0.191181	101.5
	tg	42	448.638	89.8464	253.138	160.995	0.571472	1.77607	0.635995	0.200265	125.667
		195	556.268	98.7617	288.479	191.22	0.558992	1.87201	0.662854	0.177544	60.6667
		49	438.12	86.6744	308.566	113.751	0.706654	1.29273	0.368643	0.197832	91.8333
		169	374.077	81.5633	228.265	134.231	0.615402	1.6415	0.588049	0.218039	116
10	wt	515	607.23	110.555	360.444	203.67	0.594044	1.85354	0.565054	0.182065	53.1667
		178	532.077	96.0869	313.292	173.303	0.584575	1.81582	0.553169	0.180588	70.6667
		527	475.576	95.5646	270.507	188.946	0.569428	1.95206	0.698487	0.200945	101
		121	568.625	101.326	303.895	200.509	0.54759	1.9598	0.659798	0.178195	56.3333
	tg	104	565.031	98.1793	298.23	201.741	0.543982	2.04389	0.676462	0.173759	77.1667
		520	426.208	90.0768	285.761	144.779	0.680008	1.60563	0.506646	0.211345	99.1667
		186	443.638	96.3834	261.274	174.853	0.592881	1.79563	0.669235	0.217257	104.167
		126	669.654	107.356	342.294	217.975	0.517365	2.01471	0.636807	0.160316	93
13	wt	454	987.494	128.201	464.777	312.024	0.4777	2.39061	0.671341	0.129824	100.667
		441	687.434	109.174	363.734	225.901	0.531469	2.05876	0.62106	0.158814	76.3333
		443	581.76	98.8693	282.076	196.772	0.503057	1.99552	0.697585	0.169949	89.1667
		431	586.597	99.217	353.473	180.158	0.613118	1.79281	0.50968	0.16914	102
	tg	437	518.906	95.5864	350.548	147.301	0.682279	1.51979	0.4202	0.184207	50
		451	402.451	84.9616	236.157	149.896	0.587709	1.76411	0.634729	0.21111	43.5
		456	514.741	93.7252	307.37	184.355	0.607022	1.93908	0.599783	0.182082	56.1667
		417	432.325	88.915	246.685	149.035	0.588612	1.65537	0.604148	0.205667	50.6667
16	wt	18	725.989	107.698	370.704	230.678	0.516422	2.12636	0.622269	0.148347	91.6667
		32	663.786	102.624	341.557	222.033	0.522042	2.13424	0.650061	0.154604	140.833
		45	570.632	95.6269	280.916	220.758	0.500024	2.29129	0.78585	0.167581	81.5
		19	767.83	107.298	323.097	267.295	0.430567	2.45571	0.827292	0.139743	95.6667
	tg	25	549.128	100.562	381.948	155.01	0.697618	1.53051	0.40584	0.183131	26.3333
		41	785.209	115.009	399.176	221.042	0.533079	1.91079	0.553747	0.146469	27.8333
		27	362.757	80.2986	242.571	128.019	0.682454	1.55118	0.527757	0.221356	33.8333
		28	365.1	80.7398	253.837	136.151	0.695832	1.65743	0.536372	0.221144	31.6667
19	wt	309	899.607	117.121	381.37	290.111	0.429842	2.45007	0.760708	0.130191	70.3333
		236	791.536	113.512	370.657	266.769	0.473334	2.34904	0.71972	0.143408	88
		303	775.162	112.652	323.679	285.303	0.424422	2.52234	0.88144	0.145327	60.5
		281	707.387	103.889	287.93	279.164	0.412865	2.66794	0.969554	0.146863	122
	tg	300	475.397	90.8848	319.602	132.247	0.688545	1.4481	0.413787	0.191177	27.8333
		208	525.219	97.2779	317.312	168.536	0.611309	1.73355	0.531137	0.185214	21.8333
		241	436.96	92.3245	300.703	140.561	0.706593	1.48096	0.467441	0.211288	28.5
		269	435.394	88.0093	233.76	154.495	0.561343	1.74065	0.660912	0.202137	30.8333
22	wt	152	849.924	116.934	403.763	261.559	0.481693	2.22388	0.647803	0.137582	58
		88	1021.07	126.209	459.679	313.48	0.465126	2.42951	0.681955	0.123605	75.3333
		161	575.61	93.7828	284.065	205.358	0.510239	2.15955	0.722924	0.162928	93.3333
		94	657.871	101.321	302.377	228.263	0.466095	2.22509	0.754895	0.154013	70.6667
	tg	156	398.807	85.5	274.824	132.709	0.697636	1.52516	0.482886	0.21439	13.5
		90	508.317	95.2193	333.937	152.508	0.658123	1.6029	0.456696	0.187323	20.1667
		86	425.181	94.8096	286.238	147.708	0.688246	1.55753	0.516033	0.222986	16.6667
		135	422.122	91.3918	292.077	146.337	0.697644	1.57457	0.501022	0.216505	15.1667
